# Supplementary material for: 2,4-Dimethyl­anilinium perchlorate
Source: Acta Crystallogr Sect E Struct Rep Online. 2010 Jun 5;66(Pt 7):o1575. doi: 10.1107/S1600536810017253 (PMC3006913; doi:10.1107/S1600536810017253)
Supplement: Supplementary file 2 [file e-66-o1575-Isup2.hkl]

# 
# h,k,l, Fc-squared, Fo-squared, sigma(Fo-squared) and status flag 
# 
data_I
_shelx_title ' lwx in P2(1)/c' 
_shelx_refln_list_code          4 
_shelx_F_calc_maximum      124.31 
_exptl_crystal_F_000       507.00 
_reflns_d_resolution_high  0.7703 
 
loop_ 
 _symmetry_equiv_pos_as_xyz 
 'x, y, z' 
 '-x, y+1/2, -z+1/2' 
 '-x, -y, -z' 
 'x, -y-1/2, z-1/2' 
 
_cell_length_a     9.3299 
_cell_length_b     7.1947 
_cell_length_c    15.1760 
_cell_angle_alpha  90.000 
_cell_angle_beta   97.429 
_cell_angle_gamma  90.000 
 
_shelx_F_squared_multiplier     1.000 
 
loop_ 
 _refln_index_h 
 _refln_index_k 
 _refln_index_l 
 _refln_F_squared_calc 
 _refln_F_squared_meas 
 _refln_F_squared_sigma 
 _refln_observed_status 
   2   0   0     5862.11     5508.74     33.10 o 
   3   0   0     3478.74     3486.69     32.05 o 
   4   0   0     1366.31     1492.54     16.01 o 
   5   0   0       71.37       66.20      2.42 o 
   6   0   0      166.75      135.46      8.76 o 
   7   0   0       81.69       84.93      4.09 o 
   8   0   0      298.77      299.22     10.66 o 
   9   0   0      147.87      134.71     10.30 o 
  10   0   0       62.00       63.54      5.08 o 
  11   0   0        9.82       13.55      2.89 o 
  12   0   0       39.74       49.02      5.75 o 
   1   1   0       67.90       55.04      0.66 o 
   2   1   0     4604.86     4643.20     62.05 o 
   3   1   0      974.49      961.84      7.45 o 
   4   1   0      137.67       90.92      1.76 o 
   5   1   0     4772.48     4999.31     46.55 o 
   6   1   0     1340.91     1345.13     13.58 o 
   7   1   0      424.97      428.79     13.57 o 
   8   1   0        5.14        8.25      1.47 o 
   9   1   0       15.28       12.31      1.86 o 
  10   1   0       17.39       15.63      2.07 o 
  11   1   0       54.22       57.11      3.80 o 
   1   2   0      855.22      788.78      7.67 o 
   2   2   0     1115.07      956.97     48.62 o 
   3   2   0      598.59      619.69     10.28 o 
   4   2   0       51.36       64.56      1.18 o 
   5   2   0       70.63       76.53      1.51 o 
   6   2   0      168.66      161.59      2.82 o 
   7   2   0      109.15      112.72      2.42 o 
   8   2   0       28.91       32.48      2.13 o 
   9   2   0      101.82       95.26      3.97 o 
  10   2   0       24.13       28.94      2.56 o 
  11   2   0        8.78       10.50      1.99 o 
   1   3   0       55.92       77.63      1.84 o 
   2   3   0      436.71      450.83      5.33 o 
   3   3   0      940.14      887.88     10.41 o 
   4   3   0      967.63      950.95     11.01 o 
   5   3   0     1306.27     1417.93     16.94 o 
   6   3   0       82.03       83.32      1.91 o 
   7   3   0      391.91      378.95      7.01 o 
   8   3   0       15.50       15.61      1.32 o 
   9   3   0        1.69        1.02      1.13 o 
  10   3   0        7.17        8.85      1.68 o 
  11   3   0       13.44       14.13      2.22 o 
   0   4   0       38.06       43.17      1.76 o 
   1   4   0      263.12      262.26      3.28 o 
   2   4   0      415.05      406.22      5.72 o 
   3   4   0      104.83      101.64      2.25 o 
   4   4   0      149.31      153.84      5.51 o 
   5   4   0        1.10        1.18      1.04 o 
   6   4   0       11.59       14.83      1.14 o 
   7   4   0       75.87       85.35      2.89 o 
   8   4   0       15.61       12.46      1.42 o 
   9   4   0       41.88       37.74      2.51 o 
  10   4   0        6.01        9.76      3.21 o 
   1   5   0       92.68       87.95      1.89 o 
   2   5   0        0.45        6.01      0.69 o 
   3   5   0       55.27       54.75      3.51 o 
   4   5   0       50.06       56.25      1.98 o 
   5   5   0       43.81       34.82      2.56 o 
   6   5   0       93.16       89.68      2.49 o 
   7   5   0        0.76        0.73      0.79 o 
   8   5   0       21.49       21.32      1.77 o 
   9   5   0        3.66        4.59      1.72 o 
  10   5   0       18.90       20.73      3.86 o 
   0   6   0       96.63       84.09      3.11 o 
   1   6   0       41.09       42.26      1.59 o 
   2   6   0        1.98        4.09      1.12 o 
   3   6   0       11.19       12.18      1.03 o 
   4   6   0       45.60       46.71      2.03 o 
   5   6   0        0.52       -0.11      0.69 o 
   6   6   0        3.99        6.46      1.21 o 
   7   6   0       26.21       25.78      2.19 o 
   8   6   0        0.04        0.45      1.59 o 
   9   6   0        0.29        0.53      1.84 o 
   1   7   0        0.08        0.35      0.68 o 
   2   7   0        7.99       13.62      1.86 o 
   3   7   0       68.73       66.86      2.61 o 
   4   7   0        0.82        5.11      1.11 o 
   5   7   0       33.11       35.01      2.22 o 
   6   7   0       29.66       25.61      2.24 o 
   7   7   0       32.40       28.98      4.30 o 
   0   8   0      152.48      136.67      6.28 o 
   1   8   0      159.24      148.52      5.73 o 
   2   8   0       62.59       70.64      3.44 o 
   3   8   0       27.22       36.46      3.34 o 
   4   8   0       16.19       16.77      2.53 o 
   5   8   0        3.89        3.09      1.75 o 
   6   8   0        4.31        4.14      1.94 o 
   1   9   0        4.45        3.99      1.91 o 
   2   9   0        5.58        9.93      4.26 o 
   3   9   0       19.37       22.67      3.55 o 
 -12   1   1        1.18        2.37      1.95 o 
 -11   1   1        2.14        1.17      1.34 o 
 -10   1   1        1.82        1.34      1.25 o 
  -9   1   1        9.09        5.58      1.41 o 
  -8   1   1       26.99       29.16      2.04 o 
  -7   1   1        8.68       11.63      1.81 o 
  -6   1   1        0.33        0.95      0.25 o 
  -5   1   1      113.69      130.00      1.54 o 
  -4   1   1      451.04      478.08      4.10 o 
  -3   1   1      450.04      433.66      6.60 o 
  -2   1   1        4.77        8.58      0.62 o 
  -1   1   1      980.49     1006.56      8.82 o 
   0   1   1       66.02       61.00      0.52 o 
   1   1   1      579.08      630.91      2.95 o 
   2   1   1       59.69       62.90      0.96 o 
   3   1   1      176.83      190.63      1.93 o 
   4   1   1      287.15      315.00      3.31 o 
   5   1   1      129.22      151.21      2.07 o 
   6   1   1       73.39       70.48      1.71 o 
   7   1   1      307.42      287.31      3.98 o 
   8   1   1       19.41       15.02      1.62 o 
   9   1   1       33.94       30.77      2.38 o 
  10   1   1        8.63        9.12      1.78 o 
  11   1   1       18.40       21.55      2.47 o 
 -11   2   1        0.87        0.34      1.27 o 
 -10   2   1       19.41       18.64      2.54 o 
  -9   2   1       47.73       55.62      3.06 o 
  -8   2   1      140.34      139.31      4.51 o 
  -7   2   1        4.08        3.51      1.08 o 
  -6   2   1       39.04       33.13      1.52 o 
  -5   2   1      592.82      694.92      9.95 o 
  -4   2   1       16.52       22.12      0.74 o 
  -3   2   1      514.38      572.07      6.22 o 
  -2   2   1       26.79       14.55      1.34 o 
  -1   2   1      176.53      216.62      5.19 o 
   0   2   1    12696.24    11912.49    112.20 o 
   1   2   1     1535.51     1685.35     25.70 o 
   2   2   1      998.52     1048.27     26.83 o 
   3   2   1       43.74       52.48      1.39 o 
   4   2   1      155.68      178.76      2.37 o 
   5   2   1       16.56       18.06      1.20 o 
   6   2   1      106.52       90.95      1.91 o 
   7   2   1        4.90        8.02      0.77 o 
   8   2   1       67.61       75.92      3.06 o 
   9   2   1        5.06        4.61      1.33 o 
  10   2   1        0.14        8.54      4.43 o 
  11   2   1        2.92        4.38      1.74 o 
 -11   3   1        5.55        7.71      1.83 o 
 -10   3   1        0.29        6.95      3.53 o 
  -9   3   1        5.16        6.46      3.31 o 
  -8   3   1       55.09       58.13      3.01 o 
  -7   3   1      392.33      391.44      6.67 o 
  -6   3   1      168.59      173.23      2.97 o 
  -5   3   1      161.06      159.46      2.75 o 
  -4   3   1        3.85        9.50      0.76 o 
  -3   3   1      114.71      133.98      2.66 o 
  -2   3   1      500.92      520.25      5.32 o 
  -1   3   1       32.37       45.59      1.96 o 
   0   3   1     1172.09     1302.44     12.59 o 
   1   3   1       19.67       22.99      1.29 o 
   2   3   1       72.20      111.54      2.50 o 
   3   3   1        0.32        2.59      0.85 o 
   4   3   1      230.17      242.73      3.74 o 
   5   3   1      482.67      492.66      6.54 o 
   6   3   1       87.61       75.95      1.90 o 
   7   3   1      264.24      256.26      4.46 o 
   8   3   1      101.67       97.07      3.00 o 
   9   3   1       32.57       29.34      2.21 o 
  10   3   1       24.96       25.26      2.29 o 
  11   3   1       54.86       57.56      4.07 o 
 -10   4   1       15.14       14.57      2.26 o 
  -9   4   1       53.81       47.25      2.87 o 
  -8   4   1        2.64        2.75      0.92 o 
  -7   4   1       38.96       38.27      1.61 o 
  -6   4   1       13.53       13.80      1.02 o 
  -5   4   1        6.62       18.02      1.12 o 
  -4   4   1       74.59       65.49      1.73 o 
  -3   4   1        0.49        1.32      0.56 o 
  -2   4   1      102.04       72.28      1.57 o 
  -1   4   1      116.89       97.13      1.67 o 
   0   4   1      310.03      312.12      4.90 o 
   1   4   1      379.79      420.47      5.36 o 
   2   4   1      988.46     1011.15     12.14 o 
   3   4   1      197.32      208.89      3.40 o 
   4   4   1      782.93      712.91     31.12 o 
   5   4   1      401.99      368.41     15.57 o 
   6   4   1      436.64      427.41      6.94 o 
   7   4   1        2.53        3.48      0.93 o 
   8   4   1      107.08      103.30      3.26 o 
   9   4   1       14.43       13.27      1.72 o 
  10   4   1        0.68        0.25      1.14 o 
 -10   5   1        6.37        7.92      4.56 o 
  -9   5   1        1.27        1.21      1.29 o 
  -8   5   1       10.12       11.25      1.67 o 
  -7   5   1      379.30      371.71      7.24 o 
  -6   5   1      118.48      126.19      3.15 o 
  -5   5   1      259.71      290.80      5.37 o 
  -4   5   1       64.53       72.69      2.07 o 
  -3   5   1        3.52        5.15      0.71 o 
  -2   5   1       16.76       19.24      1.28 o 
  -1   5   1      137.27      147.45      2.64 o 
   0   5   1        5.65       12.65      1.26 o 
   1   5   1      113.20      102.84      3.31 o 
   2   5   1       50.54       54.53      1.76 o 
   3   5   1      536.33      575.59      8.84 o 
   4   5   1       75.30       74.79      4.35 o 
   5   5   1      113.59      109.85      3.10 o 
   6   5   1        0.99        3.72      1.55 o 
   7   5   1        3.59        7.69      1.16 o 
   8   5   1      221.09      209.86      5.67 o 
   9   5   1       18.09       17.97      4.17 o 
  10   5   1       57.34       59.86      5.94 o 
  -9   6   1       72.40       58.02      5.67 o 
  -8   6   1       10.88       15.33      2.38 o 
  -7   6   1      110.49       98.12      3.22 o 
  -6   6   1       10.10       11.41      1.36 o 
  -5   6   1        5.40       10.52      1.09 o 
  -4   6   1       60.26       73.31      2.52 o 
  -3   6   1      235.75      242.30      4.57 o 
  -2   6   1      409.83      415.17      6.72 o 
  -1   6   1      564.56      554.85      8.17 o 
   0   6   1      120.67      120.93      2.56 o 
   1   6   1       81.88       83.64      2.21 o 
   2   6   1        0.90        0.88      0.59 o 
   3   6   1       86.29       86.68      2.94 o 
   4   6   1      234.47      254.18      5.55 o 
   5   6   1      147.06      137.66      4.61 o 
   6   6   1      119.46      114.17      3.61 o 
   7   6   1        2.44        3.49      1.30 o 
   8   6   1       45.18       43.44      4.66 o 
   9   6   1       20.29       24.45      3.90 o 
  -8   7   1       36.33       28.12      4.09 o 
  -7   7   1       87.18       88.25      6.32 o 
  -6   7   1       96.76       97.36      3.94 o 
  -5   7   1       65.70       68.05      3.01 o 
  -4   7   1       60.15       61.52      2.25 o 
  -3   7   1       32.21       27.41      1.60 o 
  -2   7   1       17.46       19.19      1.46 o 
  -1   7   1      260.57      248.25      6.48 o 
   0   7   1      109.19      112.29      3.18 o 
   1   7   1      174.68      181.20      4.23 o 
   2   7   1      217.93      222.52     10.42 o 
   3   7   1      217.49      240.65      6.81 o 
   4   7   1      158.23      160.19      5.67 o 
   5   7   1        1.92        4.70      1.38 o 
   6   7   1        3.35        3.37      1.40 o 
   7   7   1        1.21        4.74      3.69 o 
  -6   8   1        9.86       13.14      2.35 o 
  -5   8   1        1.60        5.64      4.94 o 
  -4   8   1       18.22       25.07      3.72 o 
  -3   8   1      146.46      131.91      5.74 o 
  -2   8   1      139.53      138.20      5.05 o 
  -1   8   1      112.14      115.23      4.69 o 
   0   8   1       73.63       75.51      4.22 o 
   1   8   1        0.34        3.11      3.08 o 
   2   8   1        0.13        3.77      2.24 o 
   3   8   1      123.43      118.71      4.54 o 
   4   8   1       74.22       74.29      3.66 o 
   5   8   1       82.64       80.18      4.26 o 
   6   8   1       51.97       50.77      4.28 o 
  -3   9   1        0.10        2.96      2.55 o 
  -2   9   1       15.95       22.08      5.36 o 
  -1   9   1       23.40       17.12      3.37 o 
   0   9   1       11.33       13.02      3.01 o 
   1   9   1       48.72       54.73      6.77 o 
   2   9   1       47.21       40.45      4.51 o 
   3   9   1       20.89       18.87      3.63 o 
 -12   0   2       26.46       27.20      5.45 o 
 -11   0   2        2.30        4.07      2.41 o 
 -10   0   2       12.87       15.06      6.34 o 
  -9   0   2        0.39        0.03      3.62 o 
  -8   0   2        1.34        6.05      1.87 o 
  -7   0   2      472.36      517.69     14.57 o 
  -6   0   2      779.30      751.12     18.00 o 
  -5   0   2        0.42       10.65      1.37 o 
  -4   0   2     5433.76     5691.27     99.77 o 
  -3   0   2     1097.92     1042.57     19.84 o 
  -2   0   2     5612.78     5657.09    224.77 o 
  -1   0   2     3045.20     3026.56     22.49 o 
   1   0   2     5581.54     5073.88     34.49 o 
   2   0   2     7931.92     7242.68     71.30 o 
   3   0   2     1730.74     1614.19     18.66 o 
   4   0   2      274.57      262.29      9.82 o 
   5   0   2      227.57      221.02      4.55 o 
   6   0   2      353.75      330.60      6.00 o 
   7   0   2       45.64       45.18      3.72 o 
   8   0   2       15.92       23.71      3.19 o 
   9   0   2       98.92       89.45      5.12 o 
  10   0   2       17.84       18.10      2.74 o 
  11   0   2        0.13        3.92      2.14 o 
 -12   1   2        4.19        9.08      2.57 o 
 -11   1   2       30.54       38.93      3.02 o 
 -10   1   2       87.48       83.72      4.10 o 
  -9   1   2      102.45      116.85      4.33 o 
  -8   1   2      842.57      817.49     17.23 o 
  -7   1   2      600.86      589.93     11.88 o 
  -6   1   2      123.22      136.35      3.40 o 
  -5   1   2     1130.25     1283.87     12.96 o 
  -4   1   2      380.52      364.43      3.19 o 
  -3   1   2     1952.92     1893.65     13.50 o 
  -2   1   2     5998.22     5723.40     38.50 o 
  -1   1   2    10679.74     8859.21    175.88 o 
   0   1   2       55.68       88.02      0.60 o 
   1   1   2    15453.62    13171.17    132.36 o 
   2   1   2      902.66      844.33     27.67 o 
   3   1   2     1122.20     1149.61     10.96 o 
   4   1   2      491.08      493.81      5.08 o 
   5   1   2       60.24       83.03      1.51 o 
   6   1   2       18.57       21.14      0.90 o 
   7   1   2     1712.84     1712.73     21.34 o 
   8   1   2      162.78      158.18      4.91 o 
   9   1   2       42.94       46.81      3.56 o 
  10   1   2       22.92       26.29      2.33 o 
  11   1   2       23.84       29.32      2.70 o 
 -11   2   2        2.45        2.21      1.46 o 
 -10   2   2        0.86       -0.64      1.19 o 
  -9   2   2        4.52        4.38      1.40 o 
  -8   2   2      108.39      114.35      4.28 o 
  -7   2   2      131.22      143.43      4.05 o 
  -6   2   2      622.25      609.84      6.80 o 
  -5   2   2      888.25      816.71      8.54 o 
  -4   2   2     3774.21     3875.02     39.79 o 
  -3   2   2     1977.54     1884.06     35.56 o 
  -2   2   2     2887.99     2801.57     22.86 o 
  -1   2   2     5776.49     5753.26     52.21 o 
   0   2   2     1379.89     1471.75      8.13 o 
   1   2   2      104.98      116.27      1.98 o 
   2   2   2     3043.16     2936.48     23.09 o 
   3   2   2     1582.40     1480.19     17.71 o 
   4   2   2     1271.99     1147.45     44.16 o 
   5   2   2      396.90      383.05      4.93 o 
   6   2   2      393.11      396.29      5.51 o 
   7   2   2       16.01       15.36      0.99 o 
   8   2   2       84.56       82.36      3.13 o 
   9   2   2        4.80        5.15      1.36 o 
  10   2   2       10.45       16.95      5.14 o 
  11   2   2        2.48        2.74      1.64 o 
 -11   3   2        8.26       14.35      3.02 o 
 -10   3   2       50.73       47.19      2.97 o 
  -9   3   2       22.94       31.05      2.27 o 
  -8   3   2       96.02      105.07      4.04 o 
  -7   3   2      136.14      148.26      3.45 o 
  -6   3   2      177.94      197.80      3.22 o 
  -5   3   2       13.63       11.69      0.75 o 
  -4   3   2       22.33       23.51      1.55 o 
  -3   3   2      169.01      166.00      2.34 o 
  -2   3   2      721.15      706.15      7.17 o 
  -1   3   2       59.59       77.13      1.29 o 
   0   3   2        8.45        2.33      0.43 o 
   1   3   2      638.14      599.35      5.32 o 
   2   3   2       39.37       47.15      1.33 o 
   3   3   2      443.33      485.24      5.32 o 
   4   3   2       30.54       33.35      1.28 o 
   5   3   2      233.49      255.66      3.92 o 
   6   3   2       90.26       93.88      2.12 o 
   7   3   2       20.71       24.54      1.30 o 
   8   3   2      167.28      164.82      3.73 o 
   9   3   2        6.52        9.50      1.47 o 
  10   3   2       17.69       15.26      2.00 o 
  11   3   2        0.09       -0.33      1.74 o 
 -10   4   2        3.26        4.99      1.70 o 
  -9   4   2        2.13        0.75      1.13 o 
  -8   4   2       39.08       31.13      2.25 o 
  -7   4   2       52.60       47.98      2.82 o 
  -6   4   2        0.16        0.90      0.68 o 
  -5   4   2      221.86      226.95      4.97 o 
  -4   4   2      183.39      207.90      3.48 o 
  -3   4   2      257.60      265.48      3.75 o 
  -2   4   2       22.55       22.02      0.86 o 
  -1   4   2      794.36      787.69     21.90 o 
   0   4   2      468.47      526.14      6.89 o 
   1   4   2      524.83      540.62      5.72 o 
   2   4   2        3.76        3.23      1.14 o 
   3   4   2      480.74      542.65     11.56 o 
   4   4   2       52.32       60.41      1.90 o 
   5   4   2       11.95       11.20      1.29 o 
   6   4   2       10.24       13.59      1.09 o 
   7   4   2       43.27       42.99      1.71 o 
   8   4   2       16.03       14.25      2.44 o 
   9   4   2        1.06        1.82      1.15 o 
  10   4   2        7.94       14.72      2.98 o 
 -10   5   2        6.32       10.56      2.48 o 
  -9   5   2        7.17       10.19      2.05 o 
  -8   5   2       18.65       21.79      2.52 o 
  -7   5   2        4.29        5.93      1.78 o 
  -6   5   2      115.87      117.72      2.96 o 
  -5   5   2       45.23       39.45      1.69 o 
  -4   5   2        9.35        6.03      0.87 o 
  -3   5   2       39.71       42.58      1.48 o 
  -2   5   2       69.14       71.99      1.76 o 
  -1   5   2        6.38        9.78      1.34 o 
   0   5   2      242.03      231.65      4.01 o 
   1   5   2      125.22      111.22      1.93 o 
   2   5   2       37.79       32.41      1.02 o 
   3   5   2      143.81      164.54      3.97 o 
   4   5   2       75.42       79.47      3.23 o 
   5   5   2      107.51      111.96      2.99 o 
   6   5   2        8.13       10.78      1.58 o 
   7   5   2       37.18       36.50      2.10 o 
   8   5   2       31.44       29.85      3.00 o 
   9   5   2        4.28        2.47      2.18 o 
  -9   6   2        1.76        6.74      4.77 o 
  -8   6   2       15.86       16.90      3.16 o 
  -7   6   2       10.16        8.36      1.31 o 
  -6   6   2        4.85        2.92      0.96 o 
  -5   6   2       28.36       28.03      1.77 o 
  -4   6   2       36.36       31.31      1.64 o 
  -3   6   2        3.32        5.07      0.83 o 
  -2   6   2       23.26       22.74      1.66 o 
  -1   6   2        3.83        6.06      1.04 o 
   0   6   2        2.43        3.21      1.43 o 
   1   6   2       48.03       37.94      2.62 o 
   2   6   2      107.24       98.23      2.75 o 
   3   6   2       34.33       34.26      1.69 o 
   4   6   2      133.54      121.28      3.54 o 
   5   6   2        3.53        6.27      2.35 o 
   6   6   2        6.50        4.91      2.04 o 
   7   6   2        2.52        1.97      1.22 o 
   8   6   2        1.81        1.84      1.46 o 
  -8   7   2        0.00        0.46      1.65 o 
  -7   7   2       42.41       33.82      2.89 o 
  -6   7   2       13.88       11.54      1.55 o 
  -5   7   2       36.15       32.26      1.91 o 
  -4   7   2       19.78       21.32      1.44 o 
  -3   7   2       65.04       77.63      2.44 o 
  -2   7   2      131.56      134.80      3.60 o 
  -1   7   2       38.06       37.31      2.12 o 
   0   7   2       15.17       16.75      1.33 o 
   1   7   2       50.84       54.91      3.49 o 
   2   7   2       58.28       68.19      2.39 o 
   3   7   2       42.96       52.92      2.88 o 
   4   7   2        8.10        9.41      1.61 o 
   5   7   2       22.69       18.54      2.10 o 
   6   7   2        0.00        2.29      3.06 o 
   7   7   2        3.70        2.46      1.58 o 
  -6   8   2        2.31        4.61      2.71 o 
  -5   8   2       41.85       43.79      4.20 o 
  -4   8   2       27.29       36.14      2.45 o 
  -3   8   2        2.07        6.82      1.65 o 
  -2   8   2       10.64       15.38      1.83 o 
  -1   8   2       38.76       41.08      5.21 o 
   0   8   2       15.74       14.97      1.99 o 
   1   8   2        7.26        6.73      1.58 o 
   2   8   2       22.58       24.62      2.38 o 
   3   8   2        4.37       13.10      1.84 o 
   4   8   2       41.78       41.27      2.77 o 
   5   8   2        3.10        1.68      1.46 o 
  -3   9   2       32.55       31.50      4.56 o 
  -2   9   2       34.43       33.55      6.13 o 
  -1   9   2       19.20       20.61      4.90 o 
   0   9   2       10.09       13.79      4.68 o 
   1   9   2       20.83       17.03      2.57 o 
   2   9   2       40.72       41.74      3.90 o 
 -12   1   3        4.61        7.75      2.37 o 
 -11   1   3        7.54       11.14      1.97 o 
 -10   1   3        2.47        3.40      1.35 o 
  -9   1   3       30.29       29.23      2.19 o 
  -8   1   3       99.87      100.62      4.17 o 
  -7   1   3       26.25       18.67      1.64 o 
  -6   1   3        1.25        0.63      0.80 o 
  -5   1   3      218.19      234.39      2.80 o 
  -4   1   3      417.00      499.58      3.97 o 
  -3   1   3      137.31      146.39      2.46 o 
  -2   1   3      157.14      154.53      4.70 o 
  -1   1   3     2914.98     2872.46     22.28 o 
   0   1   3      599.56      645.60      2.60 o 
   1   1   3      613.48      686.33      3.73 o 
   2   1   3      883.05      903.48      7.83 o 
   3   1   3       10.59        7.75      0.45 o 
   4   1   3      275.75      288.42      3.32 o 
   5   1   3       34.54       37.36      1.02 o 
   6   1   3        4.36        6.37      0.67 o 
   7   1   3      387.07      372.30      5.89 o 
   8   1   3       21.49       19.44      1.25 o 
   9   1   3        0.39       -1.00      1.06 o 
  10   1   3        0.20       -0.23      1.13 o 
  11   1   3        0.58        0.70      1.38 o 
 -11   2   3        7.47       10.25      1.88 o 
 -10   2   3        1.33        0.12      1.14 o 
  -9   2   3       23.11       22.19      2.21 o 
  -8   2   3       15.44       14.69      1.81 o 
  -7   2   3      179.33      181.57      5.24 o 
  -6   2   3       73.34       68.32      1.24 o 
  -5   2   3      294.58      301.33      4.60 o 
  -4   2   3      188.50      213.19      3.80 o 
  -3   2   3       54.17       51.93      1.29 o 
  -2   2   3      126.30      124.78      1.92 o 
  -1   2   3      122.85      115.47      2.03 o 
   0   2   3     2652.61     2538.49     11.19 o 
   1   2   3     2910.24     2933.49     11.35 o 
   2   2   3      338.55      371.35      3.60 o 
   3   2   3        8.57        6.04      0.51 o 
   4   2   3      262.75      248.80      4.39 o 
   5   2   3       32.48       28.87      0.92 o 
   6   2   3       24.70       24.19      1.12 o 
   7   2   3        6.48        9.77      1.04 o 
   8   2   3       91.49       80.45      2.30 o 
   9   2   3       47.34       42.78      2.66 o 
  10   2   3        9.95       11.99      1.89 o 
  11   2   3        0.65        2.83      1.60 o 
 -11   3   3       24.80       23.95      2.69 o 
 -10   3   3        6.65        9.15      2.57 o 
  -9   3   3       31.02       26.63      2.44 o 
  -8   3   3      115.75      106.35      4.03 o 
  -7   3   3       10.89       11.24      0.98 o 
  -6   3   3       73.62       63.23      3.07 o 
  -5   3   3      826.57      827.20     11.73 o 
  -4   3   3        0.55        1.02      0.52 o 
  -3   3   3        0.43        1.51      0.54 o 
  -2   3   3      460.87      406.54      5.39 o 
  -1   3   3      907.17      807.89     14.01 o 
   0   3   3      596.43      662.81      7.13 o 
   1   3   3       84.13      147.65      2.22 o 
   2   3   3        0.06        6.84      0.56 o 
   3   3   3      293.92      359.42      4.39 o 
   4   3   3       26.33       28.04      1.52 o 
   5   3   3      300.21      286.76      5.75 o 
   6   3   3      274.58      268.60      5.24 o 
   7   3   3     1094.46     1132.73     17.05 o 
   8   3   3        1.65        0.80      0.73 o 
   9   3   3       13.35       14.41      1.73 o 
  10   3   3        2.31        2.12      1.42 o 
 -10   4   3        0.72        4.83      1.79 o 
  -9   4   3       31.10       35.92      3.39 o 
  -8   4   3       15.83       18.80      2.00 o 
  -7   4   3       60.17       60.08      2.98 o 
  -6   4   3      149.79      145.61      3.15 o 
  -5   4   3      232.63      233.15      3.97 o 
  -4   4   3      462.62      471.13      7.91 o 
  -3   4   3      180.09      170.16      2.74 o 
  -2   4   3      118.21      122.40      2.04 o 
  -1   4   3      456.48      440.69      5.66 o 
   0   4   3     1976.08     1926.33     17.90 o 
   1   4   3      200.04      200.20      2.69 o 
   2   4   3      711.30      673.90      7.25 o 
   3   4   3       91.78       67.13      2.06 o 
   4   4   3      465.71      442.19      5.98 o 
   5   4   3        0.82        1.12      1.11 o 
   6   4   3        6.69        7.49      1.18 o 
   7   4   3        3.27        8.46      2.51 o 
   8   4   3       10.61       10.39      1.13 o 
   9   4   3       15.18       15.12      2.38 o 
  10   4   3       36.11       33.46      4.34 o 
 -10   5   3       35.85       32.69      3.11 o 
  -9   5   3       20.27       21.56      2.30 o 
  -8   5   3       60.53       64.12      3.28 o 
  -7   5   3        2.61        3.08      1.07 o 
  -6   5   3       28.82       24.28      1.40 o 
  -5   5   3      327.44      308.87      5.48 o 
  -4   5   3      315.61      304.14      5.60 o 
  -3   5   3      294.30      309.24      4.94 o 
  -2   5   3      737.60      721.54      9.29 o 
  -1   5   3       32.71       34.83      1.75 o 
   0   5   3       41.61       43.08      1.35 o 
   1   5   3       63.63       67.18      2.49 o 
   2   5   3       23.52       17.80      1.04 o 
   3   5   3      125.05      131.40      3.51 o 
   4   5   3      136.28      140.42      3.31 o 
   5   5   3      497.42      525.22      9.75 o 
   6   5   3      318.03      309.16      6.87 o 
   7   5   3      236.32      240.21      6.88 o 
   8   5   3       47.07       38.65      3.05 o 
   9   5   3       16.31       17.00      3.32 o 
  -9   6   3       26.28       23.53      3.80 o 
  -8   6   3       27.34       25.41      2.50 o 
  -7   6   3       17.93       17.01      1.75 o 
  -6   6   3        2.63        1.46      0.96 o 
  -5   6   3      203.59      189.77      7.65 o 
  -4   6   3       33.53       34.14      1.91 o 
  -3   6   3       16.29       15.16      1.10 o 
  -2   6   3      201.46      203.88      3.83 o 
  -1   6   3       27.76       29.70      1.41 o 
   0   6   3     1513.55     1453.71     22.44 o 
   1   6   3      403.39      406.28      7.29 o 
   2   6   3      701.97      672.13     14.79 o 
   3   6   3      403.27      403.62      9.28 o 
   4   6   3       82.19       87.30      3.77 o 
   5   6   3        0.14        0.34      1.12 o 
   6   6   3       14.25       14.27      2.04 o 
   7   6   3       37.13       36.11      2.85 o 
   8   6   3        4.23        5.48      1.99 o 
  -7   7   3        3.33        3.24      1.34 o 
  -6   7   3       10.64       11.86      2.01 o 
  -5   7   3      126.58      135.27      3.75 o 
  -4   7   3      100.86      103.08      3.00 o 
  -3   7   3      147.40      165.10      4.60 o 
  -2   7   3      276.18      276.53      6.19 o 
  -1   7   3        0.42        0.69      1.34 o 
   0   7   3       96.94       89.54      2.81 o 
   1   7   3       18.21       20.44      2.34 o 
   2   7   3        3.34        6.64      1.52 o 
   3   7   3       20.93       29.10      2.37 o 
   4   7   3       57.86       57.44      3.18 o 
   5   7   3      177.41      175.24      6.11 o 
   6   7   3       86.25       86.28      4.34 o 
   7   7   3       66.78       59.96      4.32 o 
  -6   8   3        8.83       17.80      4.43 o 
  -5   8   3       42.68       37.38      4.69 o 
  -4   8   3       38.88       41.14      3.98 o 
  -3   8   3        9.63       16.67      3.76 o 
  -2   8   3       27.44       26.95      2.36 o 
  -1   8   3       21.18       20.47      2.09 o 
   0   8   3      165.54      156.42      5.28 o 
   1   8   3      126.39      135.02      5.20 o 
   2   8   3      119.20      109.81      4.68 o 
   3   8   3      105.26       89.86      4.27 o 
   4   8   3        0.10        0.17      1.16 o 
   5   8   3        3.19        5.38      1.94 o 
  -2   9   3       40.02       44.86      4.60 o 
  -1   9   3       10.47       16.43      8.18 o 
   0   9   3        9.39       11.06      2.15 o 
   1   9   3        2.47        6.57      1.99 o 
   2   9   3       16.49       18.67      3.42 o 
 -12   0   4       12.30       10.08      3.41 o 
 -11   0   4       48.33       55.34      5.33 o 
 -10   0   4       68.29       71.56      5.52 o 
  -9   0   4      434.55      390.18     14.85 o 
  -8   0   4       30.28       35.56      3.16 o 
  -7   0   4      560.60      563.62     16.80 o 
  -6   0   4      210.87      206.55      6.52 o 
  -5   0   4        2.80        4.14      1.05 o 
  -4   0   4       10.85       13.98      1.17 o 
  -3   0   4       49.63       63.31      2.64 o 
  -2   0   4     1312.70     1109.23     78.38 o 
  -1   0   4    10287.96     8690.44     87.39 o 
   0   0   4    10722.16     9235.25    103.99 o 
   1   0   4     4859.31     4503.58     45.65 o 
   2   0   4       73.82      102.82      1.72 o 
   3   0   4      120.67      129.82      2.34 o 
   4   0   4      123.61      147.45      3.02 o 
   5   0   4       68.34       72.02      2.13 o 
   6   0   4     1344.25     1306.70     44.00 o 
   7   0   4      118.26      110.08      3.57 o 
   8   0   4      423.60      438.78     10.35 o 
   9   0   4       38.85       42.58      4.09 o 
  10   0   4        4.35        6.33      3.32 o 
  11   0   4        0.23        0.91      1.96 o 
 -12   1   4       40.79       46.77      4.63 o 
 -11   1   4       60.48       55.43      5.57 o 
 -10   1   4        2.24        8.09      1.75 o 
  -9   1   4       39.34       32.83      2.53 o 
  -8   1   4       16.49       20.02      2.05 o 
  -7   1   4      311.44      324.18      7.46 o 
  -6   1   4     1025.98     1059.21     18.04 o 
  -5   1   4     1672.91     1672.82     34.87 o 
  -4   1   4        5.28        1.14      0.36 o 
  -3   1   4       36.92       36.00      0.63 o 
  -2   1   4      201.33      243.21      4.66 o 
  -1   1   4      388.72      423.84      3.40 o 
   0   1   4     1131.09     1187.69     10.13 o 
   1   1   4     1457.34     1478.62      8.21 o 
   2   1   4     1042.84     1153.58     10.44 o 
   3   1   4      811.33      734.80     32.93 o 
   4   1   4       86.38       48.50      1.81 o 
   5   1   4      168.61      172.56      2.67 o 
   6   1   4      186.44      196.98      3.52 o 
   7   1   4      129.73      132.72      2.93 o 
   8   1   4      386.40      379.40      6.70 o 
   9   1   4       34.33       34.96      2.45 o 
  10   1   4       54.15       50.01      2.98 o 
  11   1   4       70.07       71.36      4.10 o 
 -11   2   4       17.48       15.61      2.42 o 
 -10   2   4       36.71       38.65      2.95 o 
  -9   2   4      141.42      125.42      5.07 o 
  -8   2   4       33.41       34.81      2.23 o 
  -7   2   4      151.41      153.42      4.44 o 
  -6   2   4      104.34       93.80      3.59 o 
  -5   2   4      332.61      355.38      4.15 o 
  -4   2   4        1.76        3.40      0.92 o 
  -3   2   4       21.16       30.58      1.01 o 
  -2   2   4       93.36       71.89      1.06 o 
  -1   2   4      587.70      565.95      4.57 o 
   0   2   4     1782.49     1655.63      7.48 o 
   1   2   4      159.53      114.71      2.54 o 
   2   2   4        1.11        7.75      1.16 o 
   3   2   4      523.69      625.91      6.19 o 
   4   2   4       27.60       27.45      1.73 o 
   5   2   4      368.03      367.85      5.80 o 
   6   2   4      638.48      648.84      9.42 o 
   7   2   4        0.23       -0.63      0.63 o 
   8   2   4      150.66      149.18      3.63 o 
   9   2   4       16.42       17.38      2.33 o 
  10   2   4       14.44       15.30      2.01 o 
  11   2   4        0.96        0.20      1.36 o 
 -11   3   4       17.20       17.84      2.48 o 
 -10   3   4        5.54        3.93      1.63 o 
  -9   3   4        2.57        4.60      1.50 o 
  -8   3   4        7.59        9.90      2.91 o 
  -7   3   4       93.14       96.37      2.70 o 
  -6   3   4      596.21      633.25      8.58 o 
  -5   3   4      461.82      455.41      6.94 o 
  -4   3   4     1448.53     1445.06     19.12 o 
  -3   3   4      781.94      742.46      9.29 o 
  -2   3   4      731.73      770.99     15.03 o 
  -1   3   4      389.05      409.07      5.86 o 
   0   3   4     1262.23     1437.11     13.88 o 
   1   3   4       30.18       49.51      2.74 o 
   2   3   4        8.42        6.50      0.29 o 
   3   3   4      409.48      388.45      4.25 o 
   4   3   4      500.00      498.48      6.33 o 
   5   3   4      142.32      160.23      3.38 o 
   6   3   4      199.38      207.21      4.35 o 
   7   3   4        0.01        1.13      0.73 o 
   8   3   4        2.07        1.90      0.83 o 
   9   3   4        1.87        3.55      1.39 o 
  10   3   4       28.74       26.85      3.04 o 
 -10   4   4       22.21       24.82      2.69 o 
  -9   4   4       16.28       20.20      2.06 o 
  -8   4   4       29.73       35.93      2.54 o 
  -7   4   4       55.91       62.00      2.34 o 
  -6   4   4        0.96        3.82      0.95 o 
  -5   4   4      390.09      359.98     10.66 o 
  -4   4   4        3.16       10.38      1.86 o 
  -3   4   4       64.73       61.40      1.55 o 
  -2   4   4      181.40      149.71      2.91 o 
  -1   4   4      198.90      170.59      4.93 o 
   0   4   4      104.55      109.23      2.25 o 
   1   4   4      227.85      215.25      3.02 o 
   2   4   4      660.00      584.70     10.55 o 
   3   4   4       17.95        9.72      0.93 o 
   4   4   4       19.53       14.90      0.80 o 
   5   4   4       36.16       36.85      1.40 o 
   6   4   4        8.07       10.40      1.00 o 
   7   4   4       27.21       24.90      2.23 o 
   8   4   4        5.46        5.91      1.10 o 
   9   4   4        6.79       10.36      2.56 o 
  10   4   4        9.40        9.69      5.28 o 
 -10   5   4       13.08       12.51      2.25 o 
  -9   5   4        5.77        7.19      2.41 o 
  -8   5   4        0.44        0.26      1.05 o 
  -7   5   4        1.83        4.09      1.95 o 
  -6   5   4       14.19       13.28      1.33 o 
  -5   5   4        0.87       -0.29      0.66 o 
  -4   5   4      106.97      105.42      2.55 o 
  -3   5   4       22.43       23.10      1.20 o 
  -2   5   4       25.34       29.81      1.94 o 
  -1   5   4       95.51       80.32      3.25 o 
   0   5   4      273.04      281.36      4.66 o 
   1   5   4        9.88       14.35      1.86 o 
   2   5   4       11.52       15.62      0.84 o 
   3   5   4        1.70        2.48      1.09 o 
   4   5   4       92.47       93.47      3.35 o 
   5   5   4        2.59        1.03      0.98 o 
   6   5   4        0.02       -0.58      0.99 o 
   7   5   4       12.00       12.08      1.72 o 
   8   5   4        0.15        1.22      1.41 o 
   9   5   4        0.06        0.69      1.80 o 
  -9   6   4        0.28       -1.25      1.79 o 
  -8   6   4        0.02       -0.32      1.03 o 
  -7   6   4       71.19       66.35      2.93 o 
  -6   6   4        5.53        7.34      1.28 o 
  -5   6   4       15.81       14.45      1.26 o 
  -4   6   4       18.42       18.54      1.62 o 
  -3   6   4        0.00        0.51      0.62 o 
  -2   6   4       17.09       17.12      2.68 o 
  -1   6   4       60.45       52.83      2.07 o 
   0   6   4       49.89       44.64      2.01 o 
   1   6   4      110.07      112.41      3.85 o 
   2   6   4       67.28       60.50      4.82 o 
   3   6   4       12.10       16.06      1.95 o 
   4   6   4        5.44        3.60      1.31 o 
   5   6   4       17.92       20.73      2.11 o 
   6   6   4        0.36        0.18      1.05 o 
   7   6   4        7.55       13.83      1.96 o 
   8   6   4        1.61        2.55      1.58 o 
  -7   7   4        1.62        0.08      1.70 o 
  -6   7   4       67.71       57.06      2.73 o 
  -5   7   4        3.18        5.81      1.69 o 
  -4   7   4        0.05        0.25      0.79 o 
  -3   7   4        0.27       -0.50      0.96 o 
  -2   7   4        1.24        5.17      1.75 o 
  -1   7   4       89.46       86.78      3.63 o 
   0   7   4        0.01        1.21      1.12 o 
   1   7   4        7.80       18.40      3.37 o 
   2   7   4        0.14        0.59      1.17 o 
   3   7   4       13.69       14.56      1.91 o 
   4   7   4       14.32       17.71      2.02 o 
   5   7   4       10.46        9.26      1.78 o 
   6   7   4        7.31        6.83      1.67 o 
   7   7   4        0.61        4.19      2.41 o 
  -6   8   4        1.49        0.85      2.98 o 
  -5   8   4       34.90       31.76      3.45 o 
  -4   8   4       18.90       22.09      2.70 o 
  -3   8   4       11.45       14.55      2.68 o 
  -2   8   4       17.88       22.57      2.21 o 
  -1   8   4       24.32       29.84      3.75 o 
   0   8   4      141.97      133.53      5.45 o 
   1   8   4       37.76       49.23      4.56 o 
   2   8   4        4.26        5.52      2.09 o 
   3   8   4       24.99       20.11      2.39 o 
   4   8   4        0.09        0.56      1.38 o 
   5   8   4        8.54       14.93      2.21 o 
  -2   9   4        9.88       15.21      8.13 o 
  -1   9   4       14.65        6.98      2.13 o 
   0   9   4        3.80        4.12      1.84 o 
   1   9   4        0.85        4.68      1.98 o 
 -11   1   5        1.26       13.56      6.54 o 
 -10   1   5        3.12        4.86      1.59 o 
  -9   1   5        0.19        4.23      1.46 o 
  -8   1   5       73.60       72.64      3.30 o 
  -7   1   5       58.07       58.32      2.58 o 
  -6   1   5        1.32        1.43      0.80 o 
  -5   1   5       17.71       23.99      0.95 o 
  -4   1   5      370.54      403.43      4.28 o 
  -3   1   5       42.59       38.07      1.07 o 
  -2   1   5      755.06      767.44     13.68 o 
  -1   1   5       36.26       26.40      0.74 o 
   0   1   5     3090.61     3068.39     22.50 o 
   1   1   5     2040.58     2173.42     17.62 o 
   2   1   5       65.95       61.66      1.16 o 
   3   1   5      495.06      553.82      6.40 o 
   4   1   5      182.20      160.82      2.69 o 
   5   1   5      213.35      203.64      3.17 o 
   6   1   5       24.50       23.54      1.07 o 
   7   1   5        3.87        5.27      1.22 o 
   8   1   5       74.30       68.55      2.17 o 
   9   1   5        5.73        6.62      1.34 o 
  10   1   5        1.21        3.22      1.38 o 
  11   1   5       12.20       14.67      3.18 o 
 -11   2   5        1.26       -0.10      1.28 o 
 -10   2   5       10.72        9.95      1.84 o 
  -9   2   5       53.14       40.48      2.71 o 
  -8   2   5        0.98        2.05      1.23 o 
  -7   2   5        9.80       12.02      1.49 o 
  -6   2   5        1.07        0.03      0.42 o 
  -5   2   5       67.92       57.65      1.15 o 
  -4   2   5      315.32      282.10      3.97 o 
  -3   2   5      135.86      116.50      2.81 o 
  -2   2   5      878.55      871.85      8.27 o 
  -1   2   5     4198.37     4303.67     34.50 o 
   0   2   5     1614.88     1483.02     13.39 o 
   1   2   5      171.16      147.52      3.05 o 
   2   2   5      541.90      562.91      6.69 o 
   3   2   5       68.32       78.01      1.23 o 
   4   2   5        0.13        0.36      0.51 o 
   5   2   5       61.03       57.30      1.53 o 
   6   2   5      705.39      656.52     30.13 o 
   7   2   5       50.40       55.65      1.90 o 
   8   2   5      121.19      123.02      3.17 o 
   9   2   5        9.82       12.34      1.62 o 
  10   2   5        0.03        0.65      1.20 o 
 -11   3   5        1.91        2.35      1.68 o 
 -10   3   5       15.09       17.28      2.43 o 
  -9   3   5        4.78        7.88      1.65 o 
  -8   3   5      206.32      219.27      6.34 o 
  -7   3   5      299.62      300.49      7.89 o 
  -6   3   5      476.56      460.08      6.68 o 
  -5   3   5      110.76      114.14      2.55 o 
  -4   3   5        4.88        5.29      0.87 o 
  -3   3   5      100.97      128.43      2.61 o 
  -2   3   5      288.84      270.53      3.26 o 
  -1   3   5      114.52      109.93      1.56 o 
   0   3   5      805.44      773.10     13.48 o 
   1   3   5     1702.76     1747.27     24.87 o 
   2   3   5      144.38      132.68      3.05 o 
   3   3   5      965.23     1024.61      9.95 o 
   4   3   5      390.49      401.53      5.12 o 
   5   3   5      334.74      336.74      5.14 o 
   6   3   5      134.77      131.19      3.41 o 
   7   3   5       44.51       43.44      2.08 o 
   8   3   5       86.58       78.49      2.99 o 
   9   3   5       29.29       27.91      2.55 o 
  10   3   5        1.76        1.01      1.88 o 
 -10   4   5        4.02        3.77      1.78 o 
  -9   4   5        2.96        1.95      1.56 o 
  -8   4   5        0.13        0.02      0.98 o 
  -7   4   5      126.09      121.32      4.04 o 
  -6   4   5       22.44       26.38      1.52 o 
  -5   4   5      129.46      121.16      3.54 o 
  -4   4   5     1174.60     1166.53     16.50 o 
  -3   4   5      737.12      724.60      9.29 o 
  -2   4   5      598.43      570.37      9.68 o 
  -1   4   5     2091.13     2003.52     30.48 o 
   0   4   5      581.10      529.02      7.43 o 
   1   4   5        5.42       14.61      1.27 o 
   2   4   5      257.78      260.78      5.78 o 
   3   4   5      363.44      360.50      7.51 o 
   4   4   5      442.34      442.88      9.27 o 
   5   4   5      600.46      573.56      9.58 o 
   6   4   5      522.07      513.56      9.71 o 
   7   4   5       14.79       15.73      1.37 o 
   8   4   5      129.89      119.84      4.73 o 
   9   4   5       19.30       17.55      3.53 o 
  10   4   5        6.75        4.03      2.47 o 
 -10   5   5       12.17       16.22      2.30 o 
  -9   5   5       18.46       18.52      2.28 o 
  -8   5   5       68.26       68.64      5.19 o 
  -7   5   5      106.76      105.09      3.46 o 
  -6   5   5      694.53      711.25     12.07 o 
  -5   5   5        5.02        5.51      0.88 o 
  -4   5   5       22.52       25.20      1.37 o 
  -3   5   5        4.12        7.09      1.18 o 
  -2   5   5      283.31      274.36      5.12 o 
  -1   5   5     1043.71     1055.94     22.85 o 
   0   5   5       11.78        6.97      0.64 o 
   1   5   5      822.45      812.81     15.12 o 
   2   5   5      489.19      505.56     10.90 o 
   3   5   5      622.88      623.21     13.16 o 
   4   5   5      272.93      276.22      7.02 o 
   5   5   5       60.16       59.41      2.94 o 
   6   5   5       57.54       56.42      2.85 o 
   7   5   5       77.54       77.86      3.74 o 
   8   5   5       17.04       17.99      2.54 o 
   9   5   5       53.09       56.74      6.64 o 
  -9   6   5        5.50        2.76      1.52 o 
  -8   6   5        5.39        3.22      1.45 o 
  -7   6   5        2.82        7.81      3.38 o 
  -6   6   5        9.48       13.21      1.32 o 
  -5   6   5        0.62        0.50      0.76 o 
  -4   6   5      414.86      409.12      8.10 o 
  -3   6   5      307.93      296.84      9.86 o 
  -2   6   5      130.96      129.22      3.49 o 
  -1   6   5      792.44      755.10     12.87 o 
   0   6   5       26.06       29.77      2.11 o 
   1   6   5       35.67       39.31      2.37 o 
   2   6   5        9.45       14.70      1.80 o 
   3   6   5      112.83      125.03      4.42 o 
   4   6   5      246.66      238.13      6.84 o 
   5   6   5      150.09      144.67      5.28 o 
   6   6   5       35.76       34.20      2.71 o 
   7   6   5       21.98       24.36      2.60 o 
   8   6   5       26.61       26.00      8.30 o 
  -7   7   5       24.33       30.15      6.64 o 
  -6   7   5      192.23      171.67      5.32 o 
  -5   7   5        0.03        3.31      2.74 o 
  -4   7   5        6.05        5.87      1.30 o 
  -3   7   5       19.71       17.16      1.54 o 
  -2   7   5      163.38      169.47      6.94 o 
  -1   7   5      305.06      299.57      8.63 o 
   0   7   5       52.21       52.75      2.94 o 
   1   7   5      281.81      276.49      7.97 o 
   2   7   5      189.85      188.52      6.23 o 
   3   7   5      135.31      132.10      5.21 o 
   4   7   5       84.74       80.01      3.92 o 
   5   7   5        0.04       -0.34      1.17 o 
   6   7   5        1.48        3.41      1.54 o 
  -5   8   5        0.04        1.14      1.55 o 
  -4   8   5       56.14       58.65      5.27 o 
  -3   8   5       60.85       66.49      3.95 o 
  -2   8   5       43.48       54.06      3.38 o 
  -1   8   5      156.49      148.33     10.35 o 
   0   8   5       19.16       19.57      2.42 o 
   1   8   5       29.12       23.99      2.42 o 
   2   8   5       39.73       43.20      3.05 o 
   3   8   5       66.75       65.19      3.81 o 
   4   8   5       69.09       67.65      4.14 o 
   5   8   5       31.76       31.09      2.93 o 
  -1   9   5        1.22        1.21      2.21 o 
   0   9   5       18.66       21.59      2.75 o 
 -11   0   6        2.47        4.23      4.09 o 
 -10   0   6       43.90       28.48      3.55 o 
  -9   0   6        3.56        6.75      2.68 o 
  -8   0   6        1.15        5.46      4.77 o 
  -7   0   6      117.49      123.50      5.83 o 
  -6   0   6       39.79       41.57      2.67 o 
  -5   0   6       11.80       13.06      0.81 o 
  -4   0   6       59.06       73.59      1.54 o 
  -3   0   6       23.63       21.47      0.86 o 
  -2   0   6       27.00       26.52      0.93 o 
  -1   0   6      428.06      454.81      9.48 o 
   0   0   6      867.12      837.82     10.55 o 
   1   0   6     1767.07     1545.47     19.07 o 
   2   0   6     3398.76     3373.58     44.06 o 
   3   0   6      537.25      611.98      9.50 o 
   4   0   6       92.57       98.86      2.55 o 
   5   0   6        4.36        3.93      0.91 o 
   6   0   6       11.47       13.59      1.49 o 
   7   0   6      304.86      301.29      9.47 o 
   8   0   6       36.38       41.09      2.62 o 
   9   0   6       41.49       42.58      3.81 o 
  10   0   6       68.12       63.96      5.04 o 
 -11   1   6       13.17       13.55      2.25 o 
 -10   1   6       54.41       51.14      3.40 o 
  -9   1   6      116.83      123.43      4.64 o 
  -8   1   6      606.25      599.84     14.41 o 
  -7   1   6      316.97      306.64      7.48 o 
  -6   1   6       43.04       46.14      2.40 o 
  -5   1   6        5.36        6.86      0.61 o 
  -4   1   6       77.71       65.73      1.12 o 
  -3   1   6      102.19      147.73      2.67 o 
  -2   1   6      862.88      929.62     11.74 o 
  -1   1   6       83.65      124.38      1.58 o 
   0   1   6       78.81       48.73      1.24 o 
   1   1   6        7.68       20.09      0.82 o 
   2   1   6       12.97       24.00      0.68 o 
   3   1   6       29.06       19.95      0.79 o 
   4   1   6       38.53       51.45      1.43 o 
   5   1   6       13.56       17.45      0.81 o 
   6   1   6      192.09      187.66      3.54 o 
   7   1   6     1013.28     1002.06     15.08 o 
   8   1   6       71.48       69.62      2.20 o 
   9   1   6       66.32       66.32      3.08 o 
  10   1   6        0.38        1.28      1.23 o 
 -11   2   6        7.77       14.50      2.78 o 
 -10   2   6        8.13        8.17      2.88 o 
  -9   2   6        9.74       16.97      4.11 o 
  -8   2   6        2.84        2.71      1.31 o 
  -7   2   6      204.97      206.39      5.81 o 
  -6   2   6       14.24       19.37      1.50 o 
  -5   2   6      304.58      309.13      4.03 o 
  -4   2   6      788.30      832.69     10.70 o 
  -3   2   6      706.96      673.76      8.24 o 
  -2   2   6      279.52      287.48      3.52 o 
  -1   2   6     1016.92     1104.77     11.34 o 
   0   2   6       56.23       66.27      1.03 o 
   1   2   6      459.62      440.21      4.83 o 
   2   2   6      779.50      816.90      6.65 o 
   3   2   6       85.47       56.46      1.95 o 
   4   2   6      382.47      378.70      4.93 o 
   5   2   6      112.03      118.59      2.67 o 
   6   2   6        7.29        4.55      0.97 o 
   7   2   6        0.01       -0.49      0.80 o 
   8   2   6        9.71       11.77      1.30 o 
   9   2   6       13.70       13.26      1.67 o 
  10   2   6       18.34       12.32      2.43 o 
 -11   3   6       12.34       12.56      2.32 o 
 -10   3   6       20.44       24.21      2.55 o 
  -9   3   6       68.15       69.10      3.45 o 
  -8   3   6       52.85       58.39      2.92 o 
  -7   3   6       52.78       50.69      2.82 o 
  -6   3   6      485.07      498.01      7.35 o 
  -5   3   6      175.07      177.02      3.63 o 
  -4   3   6        1.53        0.76      0.52 o 
  -3   3   6       49.98       44.78      1.22 o 
  -2   3   6      144.81      143.90      2.10 o 
  -1   3   6       96.84       88.32      1.15 o 
   0   3   6      106.79      111.63      2.66 o 
   1   3   6        1.12        2.39      0.88 o 
   2   3   6      106.98      112.97      2.88 o 
   3   3   6       43.11       39.50      1.18 o 
   4   3   6      116.55      122.27      2.15 o 
   5   3   6      163.36      152.81      2.78 o 
   6   3   6      132.08      120.21      7.13 o 
   7   3   6      266.91      271.86      5.43 o 
   8   3   6        4.40        6.43      1.15 o 
   9   3   6       99.42       98.14      6.65 o 
  10   3   6        2.02        1.87      1.93 o 
 -10   4   6        0.08       -0.83      1.43 o 
  -9   4   6        7.38       10.41      1.98 o 
  -8   4   6       14.04       14.19      2.34 o 
  -7   4   6       20.94       24.80      1.67 o 
  -6   4   6       14.39       17.70      1.55 o 
  -5   4   6      140.87      131.15      2.93 o 
  -4   4   6      295.86      302.21      4.99 o 
  -3   4   6      223.44      234.54      3.69 o 
  -2   4   6        0.16        1.64      0.62 o 
  -1   4   6      213.61      200.16      4.24 o 
   0   4   6       68.76       74.19      2.64 o 
   1   4   6       27.88       23.63      3.50 o 
   2   4   6       77.26       70.24      2.61 o 
   3   4   6      383.90      393.61      8.45 o 
   4   4   6      238.11      232.22      6.13 o 
   5   4   6       61.91       60.46      2.72 o 
   6   4   6       79.77       77.98      3.27 o 
   7   4   6       84.58       90.80      3.81 o 
   8   4   6        6.87        5.80      1.51 o 
   9   4   6       10.38       14.76      5.15 o 
  -9   5   6       47.34       47.58      3.51 o 
  -8   5   6        5.79        6.66      2.45 o 
  -7   5   6        0.02        2.53      1.16 o 
  -6   5   6      219.59      215.15      4.94 o 
  -5   5   6        6.86        9.10      1.08 o 
  -4   5   6        0.57        1.80      1.13 o 
  -3   5   6      115.47      110.99      2.50 o 
  -2   5   6      160.75      154.20      4.26 o 
  -1   5   6      183.81      173.48      3.44 o 
   0   5   6      361.21      341.14      7.73 o 
   1   5   6      147.21      134.43      4.09 o 
   2   5   6      332.02      335.89      7.94 o 
   3   5   6       48.98       43.22      2.54 o 
   4   5   6        2.01       -0.18      0.95 o 
   5   5   6        8.09        8.46      1.47 o 
   6   5   6       13.14       14.84      1.76 o 
   7   5   6        0.10        2.25      1.28 o 
   8   5   6        1.83        2.14      1.66 o 
  -8   6   6        0.55        1.12      1.51 o 
  -7   6   6        1.06        1.58      1.08 o 
  -6   6   6       24.79       29.34      2.05 o 
  -5   6   6        0.18        1.37      0.86 o 
  -4   6   6        4.13        5.19      1.07 o 
  -3   6   6       12.58       14.07      1.68 o 
  -2   6   6        2.70        6.56      0.93 o 
  -1   6   6        2.45        4.24      1.85 o 
   0   6   6       34.54       32.16      2.34 o 
   1   6   6       38.17       37.27      2.51 o 
   2   6   6       34.44       35.51      3.53 o 
   3   6   6       23.83       23.01      2.42 o 
   4   6   6        0.70        1.56      1.18 o 
   5   6   6        1.10       -0.33      1.05 o 
   6   6   6        0.11        1.16      1.35 o 
   7   6   6        7.37       10.39      1.88 o 
  -7   7   6       10.20       15.88      3.20 o 
  -6   7   6        0.45        0.91      1.41 o 
  -5   7   6       33.82       34.14      4.52 o 
  -4   7   6        1.38        1.38      1.31 o 
  -3   7   6        0.01        0.76      1.06 o 
  -2   7   6        0.72        0.64      1.17 o 
  -1   7   6       31.30       26.19      2.17 o 
   0   7   6      114.45      100.64      4.21 o 
   1   7   6        2.66        3.95      2.05 o 
   2   7   6       18.98       27.37      2.71 o 
   3   7   6        2.31        2.29      1.30 o 
   4   7   6        0.99        4.00      2.73 o 
   5   7   6        2.94        1.95      1.35 o 
   6   7   6        0.54        5.84      1.85 o 
  -5   8   6        2.00        2.34      1.79 o 
  -4   8   6        9.98       12.67      2.09 o 
  -3   8   6        2.98        6.84      1.73 o 
  -2   8   6       13.49       12.07      1.98 o 
  -1   8   6       26.39       25.76      2.46 o 
   0   8   6        5.34        2.05      1.46 o 
   1   8   6       46.27       49.23      3.29 o 
   2   8   6        3.23        4.66      1.63 o 
   3   8   6        1.71        8.13      1.94 o 
   4   8   6       25.64       25.97      2.64 o 
 -11   1   7        2.94        6.27      1.98 o 
 -10   1   7        3.46        4.80      1.75 o 
  -9   1   7        3.53        5.11      2.56 o 
  -8   1   7       44.81       44.18      2.74 o 
  -7   1   7        4.34        4.00      1.31 o 
  -6   1   7      400.86      400.30      8.50 o 
  -5   1   7        8.63        8.90      0.49 o 
  -4   1   7       57.80       50.43      1.12 o 
  -3   1   7      144.71      144.03      2.75 o 
  -2   1   7      610.33      604.47      7.07 o 
  -1   1   7       78.57       78.02      1.62 o 
   0   1   7      461.26      442.61      4.35 o 
   1   1   7        1.37        0.43      0.29 o 
   2   1   7       29.12       38.68      1.09 o 
   3   1   7       20.16       15.15      0.72 o 
   4   1   7        6.54        6.16      0.61 o 
   5   1   7        0.12       -0.22      0.59 o 
   6   1   7       16.36       12.14      1.00 o 
   7   1   7       90.11       81.40      2.31 o 
   8   1   7        0.33        1.26      0.88 o 
   9   1   7       10.05       11.58      2.37 o 
  10   1   7        0.26       -1.26      1.50 o 
 -11   2   7       31.57       35.97      3.28 o 
 -10   2   7        0.13       -0.84      1.23 o 
  -9   2   7       45.89       42.28      3.06 o 
  -8   2   7      126.90      119.51      4.70 o 
  -7   2   7      109.54      112.50      4.04 o 
  -6   2   7       69.78       68.57      2.15 o 
  -5   2   7        3.04        5.01      0.76 o 
  -4   2   7        0.84        4.86      2.66 o 
  -3   2   7        2.12        4.86      0.52 o 
  -2   2   7        3.60       11.16      0.64 o 
  -1   2   7     2608.71     2789.86     33.36 o 
   0   2   7     2138.23     2051.39     16.15 o 
   1   2   7     1641.76     1703.45     18.15 o 
   2   2   7     2082.09     2231.14     18.40 o 
   3   2   7       15.89       11.49      0.73 o 
   4   2   7      384.23      392.42      5.23 o 
   5   2   7       84.69       78.91      2.32 o 
   6   2   7       20.38       18.67      1.20 o 
   7   2   7       59.98       69.82      2.54 o 
   8   2   7       10.52       12.02      1.20 o 
   9   2   7        0.59        2.34      1.86 o 
  10   2   7       17.91       14.17      2.98 o 
 -11   3   7       15.55       12.66      2.71 o 
 -10   3   7        8.19        9.18      2.26 o 
  -9   3   7        1.38        4.07      1.50 o 
  -8   3   7       13.26       12.19      1.99 o 
  -7   3   7        0.01       -0.65      1.19 o 
  -6   3   7     1332.64     1298.71     18.17 o 
  -5   3   7      411.40      412.21      7.86 o 
  -4   3   7      718.20      691.64      9.01 o 
  -3   3   7     1089.53     1092.04     13.01 o 
  -2   3   7     1660.72     1664.53     17.59 o 
  -1   3   7      439.24      416.48      4.46 o 
   0   3   7      273.15      326.03      6.12 o 
   1   3   7        7.25       11.16      2.02 o 
   2   3   7        8.54        8.94      1.16 o 
   3   3   7      116.96      126.50      3.57 o 
   4   3   7      161.87      171.31      3.31 o 
   5   3   7      184.29      195.80      4.22 o 
   6   3   7      251.47      244.06      5.33 o 
   7   3   7      442.59      446.04     10.85 o 
   8   3   7        4.21        5.57      1.32 o 
   9   3   7        0.08        0.50      1.62 o 
 -10   4   7        2.74       10.46      3.79 o 
  -9   4   7       84.35       87.72      4.16 o 
  -8   4   7       61.43       64.38      3.49 o 
  -7   4   7      180.45      173.34      4.36 o 
  -6   4   7       29.67       30.02      1.67 o 
  -5   4   7      401.86      422.69      7.03 o 
  -4   4   7       35.09       35.17      1.36 o 
  -3   4   7       13.11       11.68      0.88 o 
  -2   4   7        4.44        7.49      0.83 o 
  -1   4   7      387.67      372.65     11.47 o 
   0   4   7      650.91      662.71     12.42 o 
   1   4   7     1279.02     1308.82     23.29 o 
   2   4   7      576.84      620.86     12.27 o 
   3   4   7      176.48      158.91      4.77 o 
   4   4   7      254.85      244.70      6.24 o 
   5   4   7       38.29       39.82      2.53 o 
   6   4   7       77.58       67.60      3.11 o 
   7   4   7        7.85        7.65      1.81 o 
   8   4   7       23.59       24.49      2.23 o 
   9   4   7        1.97        2.08      2.25 o 
  -9   5   7        9.58        9.36      2.38 o 
  -8   5   7        0.04        2.21      1.29 o 
  -7   5   7        0.16        3.12      1.29 o 
  -6   5   7      182.84      165.51      4.03 o 
  -5   5   7      626.21      612.58     10.35 o 
  -4   5   7      425.72      405.57      6.76 o 
  -3   5   7      684.95      679.32     10.37 o 
  -2   5   7      408.71      399.71      6.88 o 
  -1   5   7      203.75      195.55      5.42 o 
   0   5   7       38.69       48.72      2.52 o 
   1   5   7        0.79        4.55      1.20 o 
   2   5   7       63.34       69.82      3.22 o 
   3   5   7      185.52      189.10      5.69 o 
   4   5   7      181.86      198.82      6.19 o 
   5   5   7      101.82       98.79      4.34 o 
   6   5   7      215.31      207.15      6.70 o 
   7   5   7      144.71      140.62      5.41 o 
   8   5   7        1.08        2.05      1.54 o 
  -8   6   7       25.71       27.17      3.03 o 
  -7   6   7       55.79       53.47      3.61 o 
  -6   6   7        3.54        9.77      3.48 o 
  -5   6   7      207.12      199.83      5.42 o 
  -4   6   7        0.13        0.25      0.76 o 
  -3   6   7        4.57        5.86      1.15 o 
  -2   6   7      116.67      110.89      3.95 o 
  -1   6   7      167.53      171.31      5.35 o 
   0   6   7      404.78      388.75      9.95 o 
   1   6   7      759.24      738.50     16.52 o 
   2   6   7      277.54      270.26      7.56 o 
   3   6   7      168.33      155.33      5.33 o 
   4   6   7       82.79       73.58      3.69 o 
   5   6   7        5.94        5.79      1.57 o 
   6   6   7      122.87      121.49      5.25 o 
   7   6   7       21.46       18.88      2.32 o 
  -7   7   7        0.00        1.75      2.07 o 
  -6   7   7        1.64        1.10      1.67 o 
  -5   7   7       84.28       79.65      4.11 o 
  -4   7   7       89.04       88.76      4.14 o 
  -3   7   7      122.05      125.41      4.81 o 
  -2   7   7       67.92       68.10      3.55 o 
  -1   7   7        6.77        9.98      1.70 o 
   0   7   7       98.38      102.54      4.38 o 
   1   7   7       20.80       25.54      2.50 o 
   2   7   7       54.27       52.68      3.37 o 
   3   7   7       48.88       50.28      3.16 o 
   4   7   7       43.13       46.04      3.57 o 
   5   7   7       18.83       20.62      2.47 o 
   6   7   7       67.84       62.81      4.18 o 
  -5   8   7       50.84       45.66      4.63 o 
  -4   8   7        3.45        2.94      1.51 o 
  -3   8   7       18.18       18.94      2.16 o 
  -2   8   7        0.87        4.27      1.99 o 
  -1   8   7       43.04       36.59      2.92 o 
   0   8   7       26.67       24.02      3.09 o 
   1   8   7       46.32       44.57      3.14 o 
   2   8   7       81.65       70.19      4.07 o 
   3   8   7        5.99        6.03      1.79 o 
 -11   0   8       63.91       61.23      6.01 o 
 -10   0   8       20.16       20.21      3.51 o 
  -9   0   8       77.55       75.21      5.64 o 
  -8   0   8      258.84      271.10     10.57 o 
  -7   0   8        3.26        6.83      2.85 o 
  -6   0   8      227.52      246.64      8.64 o 
  -5   0   8       56.85       55.86      2.49 o 
  -4   0   8        8.59       14.13      0.95 o 
  -3   0   8        0.87       -0.21      1.06 o 
  -2   0   8      326.31      506.35      8.34 o 
  -1   0   8     4925.11     5227.08     75.72 o 
   0   0   8      625.81      600.37      9.14 o 
   1   0   8       14.73       12.86      1.00 o 
   2   0   8       32.56       28.00      1.29 o 
   3   0   8      160.06      154.67      3.42 o 
   4   0   8       38.36       32.19      1.49 o 
   5   0   8      209.12      218.88      5.53 o 
   6   0   8      195.44      217.00      5.57 o 
   7   0   8      206.30      226.81      6.47 o 
   8   0   8       95.32       93.26      3.83 o 
   9   0   8       10.76       10.39      2.51 o 
  10   0   8       42.74       44.11      6.13 o 
 -11   1   8       41.25       46.71      3.66 o 
 -10   1   8       15.44       15.66      2.18 o 
  -9   1   8        5.24        3.39      1.52 o 
  -8   1   8        2.85        6.31      2.00 o 
  -7   1   8        7.40        4.97      1.36 o 
  -6   1   8     1551.85     1570.51     29.18 o 
  -5   1   8       21.22       18.23      1.60 o 
  -4   1   8        8.44        8.35      0.93 o 
  -3   1   8      182.61      189.75      2.90 o 
  -2   1   8        6.61        9.93      1.39 o 
  -1   1   8      290.25      290.57      3.93 o 
   0   1   8       97.30       98.15      2.30 o 
   1   1   8      504.61      551.75      6.46 o 
   2   1   8       47.63       31.74      0.96 o 
   3   1   8      295.39      299.86      4.39 o 
   4   1   8      209.87      190.64      3.11 o 
   5   1   8      241.46      251.01      4.79 o 
   6   1   8       88.81       81.65      2.16 o 
   7   1   8        0.81        0.42      0.64 o 
   8   1   8       29.84       23.12      1.67 o 
   9   1   8      164.38      159.46      5.38 o 
  10   1   8        9.85       10.22      2.39 o 
 -11   2   8       34.02       39.72      3.53 o 
 -10   2   8       11.02       10.25      1.89 o 
  -9   2   8       28.03       27.52      2.47 o 
  -8   2   8       78.23       74.58      3.87 o 
  -7   2   8        7.52        4.20      1.29 o 
  -6   2   8        9.83       10.17      0.99 o 
  -5   2   8      164.91      157.69      2.87 o 
  -4   2   8       35.48       36.00      1.33 o 
  -3   2   8       42.84       43.77      1.26 o 
  -2   2   8       14.87       24.11      0.93 o 
  -1   2   8      975.94      984.64     12.99 o 
   0   2   8       70.53       64.77      1.29 o 
   1   2   8       94.10       91.41      1.79 o 
   2   2   8      150.19      162.48      2.80 o 
   3   2   8       91.29       86.38      1.46 o 
   4   2   8      284.50      277.01      4.03 o 
   5   2   8      315.19      309.86      5.65 o 
   6   2   8      374.33      373.28      6.42 o 
   7   2   8       48.15       52.47      1.91 o 
   8   2   8      109.11      106.62      3.69 o 
   9   2   8       15.22       13.94      8.30 o 
  10   2   8       27.08       29.64      3.64 o 
 -10   3   8       16.67       21.29      2.54 o 
  -9   3   8        0.86       -0.75      1.17 o 
  -8   3   8       40.83       42.23      3.09 o 
  -7   3   8        5.23        8.00      1.81 o 
  -6   3   8      314.89      310.69      5.43 o 
  -5   3   8      378.16      335.45     19.13 o 
  -4   3   8      255.53      255.98      4.16 o 
  -3   3   8      267.71      274.44      4.08 o 
  -2   3   8       10.12        4.60      0.74 o 
  -1   3   8        3.51        5.86      0.62 o 
   0   3   8       20.59       25.69      2.11 o 
   1   3   8       50.04       54.99      2.32 o 
   2   3   8      148.49      160.10      4.29 o 
   3   3   8      463.01      460.67      9.37 o 
   4   3   8      254.10      256.42      6.33 o 
   5   3   8       77.69       84.79      2.64 o 
   6   3   8      135.61      142.46      3.94 o 
   7   3   8        7.90        6.24      1.81 o 
   8   3   8        0.13        0.27      0.98 o 
   9   3   8        7.61       11.42      5.02 o 
 -10   4   8       21.57       22.76      2.94 o 
  -9   4   8        4.92        4.73      1.68 o 
  -8   4   8       26.02       29.63      2.34 o 
  -7   4   8       21.56       21.88      2.10 o 
  -6   4   8        6.76       12.14      1.16 o 
  -5   4   8      121.78      118.78      2.81 o 
  -4   4   8      123.02      120.54      2.71 o 
  -3   4   8      145.47      138.59      2.65 o 
  -2   4   8      346.30      338.30      5.54 o 
  -1   4   8      139.56      130.41      3.94 o 
   0   4   8       60.75       64.64      2.60 o 
   1   4   8      624.44      623.29     12.99 o 
   2   4   8        2.83        7.36      1.48 o 
   3   4   8       19.51       24.70      2.13 o 
   4   4   8       81.03       74.60      3.38 o 
   5   4   8       47.36       49.57      2.84 o 
   6   4   8       90.04       84.97      4.78 o 
   7   4   8        0.13        0.05      1.02 o 
   8   4   8       38.94       36.13      2.63 o 
   9   4   8        7.16        5.09      2.68 o 
  -9   5   8        0.10        5.12      2.85 o 
  -8   5   8        3.13        3.03      1.45 o 
  -7   5   8        5.14        8.42      1.69 o 
  -6   5   8        2.38        4.04      0.89 o 
  -5   5   8       32.88       34.66      1.70 o 
  -4   5   8       71.52       60.05      2.00 o 
  -3   5   8        1.88        3.11      0.90 o 
  -2   5   8       50.63       40.72      2.47 o 
  -1   5   8       19.85       16.46      1.64 o 
   0   5   8        3.67        4.00      1.34 o 
   1   5   8      143.92      142.77      4.69 o 
   2   5   8       54.97       49.14      2.68 o 
   3   5   8      124.59      119.08      4.58 o 
   4   5   8       44.43       47.14      2.91 o 
   5   5   8        0.22       -0.18      1.03 o 
   6   5   8       14.45       17.13      2.93 o 
   7   5   8       26.71       27.07      2.76 o 
   8   5   8        3.34        6.59      2.96 o 
  -8   6   8       12.93       17.86      2.78 o 
  -7   6   8        2.07        0.43      1.38 o 
  -6   6   8        3.12        2.24      1.13 o 
  -5   6   8        0.00       -0.50      0.87 o 
  -4   6   8       11.52       16.71      3.00 o 
  -3   6   8        0.20        3.35      2.31 o 
  -2   6   8       75.19       79.14      3.99 o 
  -1   6   8       53.71       47.14      3.23 o 
   0   6   8        1.88        2.63      1.21 o 
   1   6   8       54.21       53.30      3.26 o 
   2   6   8       36.59       36.24      2.87 o 
   3   6   8        0.14        0.36      1.05 o 
   4   6   8        0.48        1.30      1.28 o 
   5   6   8        0.43        2.90      1.54 o 
   6   6   8        8.25       13.28      4.72 o 
   7   6   8       10.84       16.72      2.52 o 
  -6   7   8        3.57       -0.54      1.75 o 
  -5   7   8        7.49        8.09      1.73 o 
  -4   7   8       23.46       26.06      2.62 o 
  -3   7   8        2.99        8.82      1.89 o 
  -2   7   8        0.10        4.71      2.31 o 
  -1   7   8       15.78       21.07      2.32 o 
   0   7   8       20.81       22.57      2.52 o 
   1   7   8       31.12       30.91      2.74 o 
   2   7   8        2.31        1.01      1.27 o 
   3   7   8        4.50        7.72      2.55 o 
   4   7   8        0.17        0.95      1.29 o 
   5   7   8        0.11        5.01      3.64 o 
  -4   8   8        0.52        6.74      4.12 o 
  -3   8   8       26.86       31.18      2.85 o 
  -2   8   8        6.14        7.77      2.13 o 
  -1   8   8        3.64        4.43      1.67 o 
   0   8   8       66.44       59.79      3.73 o 
   1   8   8       34.91       37.70      4.16 o 
   2   8   8        4.98        1.86      1.51 o 
   3   8   8        6.07        6.18      1.89 o 
 -11   1   9        0.43        0.99      1.61 o 
 -10   1   9       14.50       20.29      2.36 o 
  -9   1   9       16.46       15.20      2.07 o 
  -8   1   9       22.95       26.50      2.56 o 
  -7   1   9       33.99       32.49      3.52 o 
  -6   1   9       89.70       87.58      3.10 o 
  -5   1   9       39.32       36.09      1.70 o 
  -4   1   9       57.97       54.07      1.89 o 
  -3   1   9       12.79       14.55      0.92 o 
  -2   1   9      130.00      137.75      2.39 o 
  -1   1   9      553.89      547.73      9.91 o 
   0   1   9      497.97      489.17      6.27 o 
   1   1   9      324.81      335.27      4.60 o 
   2   1   9       47.79       46.23      1.31 o 
   3   1   9       82.16       79.29      3.18 o 
   4   1   9       39.66       38.15      1.51 o 
   5   1   9       66.01       51.87      1.86 o 
   6   1   9        8.30       10.17      1.18 o 
   7   1   9        3.72        7.25      1.72 o 
   8   1   9        5.46        7.31      1.29 o 
   9   1   9       24.42       22.80      2.55 o 
 -11   2   9        2.00        3.38      1.73 o 
 -10   2   9        8.05        7.05      1.98 o 
  -9   2   9        4.54        9.23      2.97 o 
  -8   2   9        0.02       -0.38      1.14 o 
  -7   2   9      184.07      197.01      5.80 o 
  -6   2   9       41.45       46.43      1.84 o 
  -5   2   9      386.80      371.56     11.46 o 
  -4   2   9       42.82       41.71      1.42 o 
  -3   2   9      272.82      299.43      4.34 o 
  -2   2   9       52.30       45.29      1.64 o 
  -1   2   9     1017.52     1088.03     11.85 o 
   0   2   9      156.99      171.61      2.64 o 
   1   2   9      368.83      355.71      5.27 o 
   2   2   9       12.05       11.87      0.83 o 
   3   2   9       10.62       13.14      0.97 o 
   4   2   9        9.79       10.56      1.08 o 
   5   2   9      116.92      111.63      3.96 o 
   6   2   9        4.95        5.63      1.66 o 
   7   2   9       20.00       15.34      1.55 o 
   8   2   9        3.26        7.67      2.52 o 
   9   2   9        0.00        0.05      1.53 o 
 -10   3   9       47.75       49.44      3.63 o 
  -9   3   9       28.74       22.97      2.58 o 
  -8   3   9      137.39      121.09      4.73 o 
  -7   3   9      138.05      132.65      4.70 o 
  -6   3   9      406.27      376.60      6.40 o 
  -5   3   9        0.96        1.03      0.75 o 
  -4   3   9       21.76       16.41      1.50 o 
  -3   3   9        0.58        0.99      0.57 o 
  -2   3   9      127.04      129.66      2.12 o 
  -1   3   9      291.13      312.61      4.58 o 
   0   3   9      540.03      575.10     11.05 o 
   1   3   9       72.81       89.46      3.00 o 
   2   3   9      143.51      155.56      4.53 o 
   3   3   9       82.32       87.15      3.22 o 
   4   3   9       25.16       23.75      1.94 o 
   5   3   9       79.98       79.70      3.26 o 
   6   3   9        8.00        9.73      1.55 o 
   7   3   9       45.81       44.86      2.98 o 
   8   3   9       21.62       21.08      3.65 o 
   9   3   9       45.28       47.84      5.04 o 
 -10   4   9        2.27        1.24      1.41 o 
  -9   4   9        1.12        1.43      1.40 o 
  -8   4   9        4.53        3.93      1.52 o 
  -7   4   9      112.79      108.20      4.11 o 
  -6   4   9       36.18       41.20      2.23 o 
  -5   4   9      265.80      267.88      5.22 o 
  -4   4   9      364.47      357.81      5.86 o 
  -3   4   9      660.40      665.40      9.74 o 
  -2   4   9      312.78      325.41      7.81 o 
  -1   4   9      428.55      421.32      9.08 o 
   0   4   9      259.78      256.27      6.48 o 
   1   4   9       22.63       23.54      2.05 o 
   2   4   9      328.75      346.45      8.51 o 
   3   4   9       21.41       25.95      2.67 o 
   4   4   9      249.59      241.22      6.88 o 
   5   4   9      263.08      261.84      7.96 o 
   6   4   9       50.47       50.80      3.21 o 
   7   4   9        4.70        5.80      1.48 o 
   8   4   9        7.76        3.61      1.39 o 
  -9   5   9       19.01       22.82      3.04 o 
  -8   5   9      106.16      101.54      4.56 o 
  -7   5   9      122.75      126.48      4.70 o 
  -6   5   9      178.35      175.43      4.25 o 
  -5   5   9       57.01       58.58      2.12 o 
  -4   5   9        1.63        1.75      1.49 o 
  -3   5   9       12.79       15.73      2.98 o 
  -2   5   9      127.46      126.06      4.27 o 
  -1   5   9      107.33      105.99      4.09 o 
   0   5   9      317.17      335.91      8.70 o 
   1   5   9        0.35       -0.86      1.06 o 
   2   5   9      417.10      445.31     13.01 o 
   3   5   9      112.03      111.46      4.58 o 
   4   5   9       12.94       16.27      1.91 o 
   5   5   9        2.08        4.35      2.30 o 
   6   5   9       11.81       11.06      1.84 o 
   7   5   9       86.88       73.98      4.13 o 
  -8   6   9        2.27        3.33      2.53 o 
  -7   6   9        0.84        1.29      2.02 o 
  -6   6   9       10.79        8.35      1.89 o 
  -5   6   9       13.82       20.85      3.68 o 
  -4   6   9       94.45       84.24      3.94 o 
  -3   6   9      232.34      241.17      7.20 o 
  -2   6   9      172.27      164.88      5.37 o 
  -1   6   9       65.54       69.98      6.56 o 
   0   6   9       80.13       85.54      3.96 o 
   1   6   9       65.82       67.02      3.50 o 
   2   6   9      185.89      180.87      6.56 o 
   3   6   9        0.65        0.87      1.36 o 
   4   6   9      103.39       94.99      4.26 o 
   5   6   9       75.74       69.89      4.24 o 
   6   6   9        2.86        0.98      1.73 o 
  -6   7   9       56.49       65.83      6.98 o 
  -5   7   9       28.92       34.52      3.34 o 
  -4   7   9       20.70       22.92      2.42 o 
  -3   7   9       21.03       20.18      2.17 o 
  -2   7   9       16.38       14.19      1.97 o 
  -1   7   9       55.04       62.54      3.84 o 
   0   7   9       85.00       72.32      3.93 o 
   1   7   9       19.66       22.28      2.36 o 
   2   7   9      135.76      128.77      5.32 o 
   3   7   9       52.47       53.05      3.61 o 
   4   7   9        9.41       10.83      2.20 o 
   5   7   9        0.55        0.63      1.62 o 
  -3   8   9       44.62       49.18      3.85 o 
  -2   8   9       71.66       70.39      4.17 o 
  -1   8   9       45.50       47.49      3.39 o 
   0   8   9        0.93        1.17      1.83 o 
   1   8   9       20.74       18.30      2.65 o 
   2   8   9       26.35       22.74      4.02 o 
 -11   0  10        4.20        9.02      5.41 o 
 -10   0  10       15.67       20.02      5.79 o 
  -9   0  10        0.08        1.63      1.98 o 
  -8   0  10       47.12       51.85      4.58 o 
  -7   0  10      344.84      356.16     12.83 o 
  -6   0  10      243.30      231.46      8.60 o 
  -5   0  10      782.48      817.02     15.93 o 
  -4   0  10        5.41        7.23      0.88 o 
  -3   0  10       85.88       89.82      2.74 o 
  -2   0  10      115.08      108.62      3.31 o 
  -1   0  10       52.48       45.99      2.03 o 
   0   0  10      228.95      191.47      4.46 o 
   1   0  10     2684.81     2604.84     42.50 o 
   2   0  10      678.81      685.45     12.67 o 
   3   0  10      323.16      338.68      7.11 o 
   4   0  10      326.27      320.51      7.32 o 
   5   0  10      413.90      409.66      9.86 o 
   6   0  10        0.03        0.98      1.96 o 
   7   0  10        6.01        2.56      1.24 o 
   8   0  10       55.88       58.41      3.49 o 
   9   0  10        0.03        1.79      2.81 o 
 -11   1  10        0.04        0.35      1.38 o 
 -10   1  10       91.11       95.24      5.04 o 
  -9   1  10       68.71       67.64      3.82 o 
  -8   1  10       71.60       71.66      3.66 o 
  -7   1  10      302.90      301.08      7.99 o 
  -6   1  10       36.18       34.77      2.47 o 
  -5   1  10       36.12       43.25      1.49 o 
  -4   1  10      113.72      100.73      4.06 o 
  -3   1  10      285.55      287.51      4.52 o 
  -2   1  10      653.37      683.24     10.59 o 
  -1   1  10      477.36      415.34      5.66 o 
   0   1  10      867.29      827.94     10.98 o 
   1   1  10       55.43       51.81      1.42 o 
   2   1  10      143.94      123.28      2.37 o 
   3   1  10       25.45       22.60      1.03 o 
   4   1  10       16.19       15.22      0.95 o 
   5   1  10        6.25        9.74      0.95 o 
   6   1  10      370.01      339.56     17.45 o 
   7   1  10      245.74      243.93      5.91 o 
   8   1  10       83.73       86.17      3.36 o 
   9   1  10       43.95       43.80      4.19 o 
 -10   2  10        0.39       -0.44      1.28 o 
  -9   2  10        0.29        2.29      1.36 o 
  -8   2  10       44.05       47.47      2.86 o 
  -7   2  10      111.70      124.57      4.67 o 
  -6   2  10        9.22       11.28      1.36 o 
  -5   2  10      503.35      489.21      8.37 o 
  -4   2  10      152.33      149.75      3.05 o 
  -3   2  10      221.81      231.04      3.94 o 
  -2   2  10      299.50      314.19      4.55 o 
  -1   2  10       61.35       58.81      1.40 o 
   0   2  10        1.48        3.21      0.82 o 
   1   2  10      714.25      709.66     10.40 o 
   2   2  10      766.19      771.08     11.65 o 
   3   2  10      205.62      228.25      4.54 o 
   4   2  10      330.44      338.16      6.45 o 
   5   2  10      217.62      218.23      7.34 o 
   6   2  10        0.08        0.48      0.75 o 
   7   2  10        3.73        4.84      1.24 o 
   8   2  10        5.10        5.43      1.68 o 
   9   2  10        0.01        0.03      1.62 o 
 -10   3  10       21.18       21.81      3.88 o 
  -9   3  10        9.34        9.11      2.01 o 
  -8   3  10       19.14       15.41      1.86 o 
  -7   3  10       75.19       73.38      3.75 o 
  -6   3  10       22.21       22.85      2.45 o 
  -5   3  10       16.52       15.82      1.97 o 
  -4   3  10      150.43      149.94      3.45 o 
  -3   3  10      403.68      388.67      5.95 o 
  -2   3  10      185.98      192.27      3.44 o 
  -1   3  10       74.57       81.03      2.95 o 
   0   3  10      313.98      319.63      7.24 o 
   1   3  10       89.90       88.88      3.81 o 
   2   3  10      269.82      248.94      6.36 o 
   3   3  10       35.09       38.84      2.25 o 
   4   3  10      106.78      103.36      3.75 o 
   5   3  10      118.75      113.42      4.08 o 
   6   3  10       42.62       43.85      2.70 o 
   7   3  10      123.52      116.68      4.73 o 
   8   3  10       48.81       50.33      3.16 o 
  -9   4  10        0.14        0.80      1.40 o 
  -8   4  10        8.11        9.96      1.74 o 
  -7   4  10        4.75        6.22      1.56 o 
  -6   4  10      112.62      104.33      3.36 o 
  -5   4  10       40.24       33.96      1.58 o 
  -4   4  10        8.62       10.53      1.35 o 
  -3   4  10       32.34       26.25      1.56 o 
  -2   4  10       23.88       21.74      2.63 o 
  -1   4  10      229.75      220.96      5.80 o 
   0   4  10       16.13       17.70      1.86 o 
   1   4  10       20.13       18.67      1.95 o 
   2   4  10      458.54      450.30     10.68 o 
   3   4  10       81.41       78.03      3.31 o 
   4   4  10       89.43       84.61      3.56 o 
   5   4  10       15.90       14.50      1.89 o 
   6   4  10        4.05        4.73      1.50 o 
   7   4  10        2.44        5.71      2.36 o 
   8   4  10        0.89        1.89      1.43 o 
  -8   5  10        0.60        0.71      1.37 o 
  -7   5  10       18.74       22.12      3.04 o 
  -6   5  10        0.08        0.00      1.30 o 
  -5   5  10        2.89        4.08      1.09 o 
  -4   5  10        2.46        2.42      1.97 o 
  -3   5  10      170.66      158.59      5.07 o 
  -2   5  10        0.36        1.42      1.11 o 
  -1   5  10       47.79       51.63      3.06 o 
   0   5  10      102.34       96.67      4.09 o 
   1   5  10        0.78        3.40      2.19 o 
   2   5  10       70.67       69.33      3.71 o 
   3   5  10        0.77        1.09      1.11 o 
   4   5  10        1.42        1.96      1.28 o 
   5   5  10       23.44       23.85      2.23 o 
   6   5  10        0.09       -1.08      1.34 o 
   7   5  10        0.74        1.65      1.50 o 
  -7   6  10        3.53        9.18      7.96 o 
  -6   6  10        4.15        2.74      1.91 o 
  -5   6  10        4.28        8.41      1.83 o 
  -4   6  10       19.15       22.22      3.51 o 
  -3   6  10        1.38        1.00      2.22 o 
  -2   6  10        0.54        1.46      1.25 o 
  -1   6  10       22.42       21.21      3.85 o 
   0   6  10       16.41       16.21      1.95 o 
   1   6  10        9.78       12.90      2.12 o 
   2   6  10        2.90        3.16      1.52 o 
   3   6  10        4.48        5.98      3.10 o 
   4   6  10        1.80        2.93      1.41 o 
   5   6  10        6.16        8.93      1.93 o 
   6   6  10        1.68        2.64      1.52 o 
  -5   7  10        8.00       10.07      4.80 o 
  -4   7  10       24.53       26.98      2.85 o 
  -3   7  10        0.82        2.12      1.47 o 
  -2   7  10       42.40       37.99      2.94 o 
  -1   7  10        3.04        5.19      1.72 o 
   0   7  10        2.06        3.10      2.41 o 
   1   7  10        0.23        1.86      1.40 o 
   2   7  10       29.02       31.40      3.36 o 
   3   7  10        2.93        8.29      1.87 o 
   4   7  10        1.36        0.42      1.29 o 
  -1   8  10        2.33        2.83      1.71 o 
   0   8  10        9.64       13.08      2.26 o 
 -10   1  11        3.48        5.52      2.18 o 
  -9   1  11        9.02        9.57      2.03 o 
  -8   1  11        0.08       -1.15      1.26 o 
  -7   1  11       10.81       12.11      1.85 o 
  -6   1  11       56.67       55.87      2.16 o 
  -5   1  11        0.17        0.76      1.12 o 
  -4   1  11        6.86        8.78      0.87 o 
  -3   1  11        2.63        5.34      0.76 o 
  -2   1  11       29.64       35.35      1.33 o 
  -1   1  11        5.55        9.89      1.04 o 
   0   1  11       96.77       89.91      2.34 o 
   1   1  11       35.89       41.18      1.52 o 
   2   1  11      106.34       94.66      2.28 o 
   3   1  11        4.34        8.30      1.30 o 
   4   1  11        1.07        1.14      0.65 o 
   5   1  11        3.32        4.21      1.11 o 
   6   1  11       46.18       39.09      2.14 o 
   7   1  11        0.48        0.96      1.07 o 
   8   1  11        2.80        2.06      1.16 o 
   9   1  11        0.71        2.90      2.90 o 
 -10   2  11        0.46        1.73      2.90 o 
  -9   2  11       18.61       16.19      2.26 o 
  -8   2  11       41.67       32.89      2.74 o 
  -7   2  11      124.29      118.69      4.40 o 
  -6   2  11      114.16      105.70      3.16 o 
  -5   2  11       49.44       51.96      2.08 o 
  -4   2  11        9.31        8.47      1.28 o 
  -3   2  11       54.55       52.54      1.71 o 
  -2   2  11       14.57       13.61      0.95 o 
  -1   2  11       69.68       78.60      1.73 o 
   0   2  11      234.25      248.20      4.74 o 
   1   2  11      369.65      369.32      6.50 o 
   2   2  11       37.71       32.26      2.01 o 
   3   2  11        9.33       11.43      1.09 o 
   4   2  11        0.10       -0.91      0.91 o 
   5   2  11        6.38       11.40      1.85 o 
   6   2  11       14.97       20.78      2.00 o 
   7   2  11       25.40       27.41      2.31 o 
   8   2  11       29.41       30.72      2.49 o 
 -10   3  11       16.25       19.48      2.56 o 
  -9   3  11        5.56        7.01      2.95 o 
  -8   3  11        0.31        0.79      1.24 o 
  -7   3  11        2.76        1.68      1.25 o 
  -6   3  11      303.71      294.69      6.39 o 
  -5   3  11       87.39       91.98      2.59 o 
  -4   3  11       61.77       68.19      2.12 o 
  -3   3  11       32.81       39.98      1.46 o 
  -2   3  11      230.85      251.30      4.81 o 
  -1   3  11        2.15        0.88      0.90 o 
   0   3  11      121.68      107.19      3.57 o 
   1   3  11       13.26       12.95      1.49 o 
   2   3  11      108.24      119.56      3.97 o 
   3   3  11       34.71       38.78      2.71 o 
   4   3  11       40.51       41.48      2.68 o 
   5   3  11       11.59       16.39      1.81 o 
   6   3  11      141.13      139.81      6.76 o 
   7   3  11        9.64       13.16      2.63 o 
   8   3  11        0.06        2.22      1.63 o 
  -9   4  11       18.07       19.37      2.36 o 
  -8   4  11       53.23       41.87      3.20 o 
  -7   4  11       38.88       35.55      2.52 o 
  -6   4  11        9.29        8.16      1.61 o 
  -5   4  11       36.90       37.97      1.75 o 
  -4   4  11       74.04       60.72      1.94 o 
  -3   4  11       20.50       22.71      2.03 o 
  -2   4  11       14.81       13.20      1.61 o 
  -1   4  11       77.33       88.77      3.58 o 
   0   4  11       27.48       37.21      2.51 o 
   1   4  11      262.23      267.44      7.31 o 
   2   4  11        1.38        1.62      1.11 o 
   3   4  11        1.67        0.75      1.05 o 
   4   4  11        0.49       -0.11      0.99 o 
   5   4  11       30.13       26.41      2.46 o 
   6   4  11       49.21       42.99      3.13 o 
   7   4  11       41.49       41.38      3.23 o 
  -8   5  11        2.15        7.20      3.28 o 
  -7   5  11        4.39        0.79      2.26 o 
  -6   5  11      119.68      116.39      5.83 o 
  -5   5  11       99.34       97.20      3.98 o 
  -4   5  11      158.76      160.54      5.39 o 
  -3   5  11       70.58       75.71      3.51 o 
  -2   5  11      105.45      115.84      4.51 o 
  -1   5  11        5.11        9.26      1.71 o 
   0   5  11        0.14       -0.23      0.99 o 
   1   5  11       14.07       13.48      1.87 o 
   2   5  11        5.03        4.71      2.72 o 
   3   5  11       93.30       88.42      4.22 o 
   4   5  11       71.90       75.69      3.86 o 
   5   5  11       51.55       51.75      3.50 o 
   6   5  11       29.76       27.17      2.67 o 
  -7   6  11        4.00        4.56      2.58 o 
  -6   6  11       83.12       49.98     26.78 o 
  -5   6  11       35.02       36.37      2.76 o 
  -4   6  11       12.31       17.95      2.09 o 
  -3   6  11        1.12       -0.10      1.28 o 
  -2   6  11        4.63        6.86      1.78 o 
  -1   6  11      111.99      111.29      4.72 o 
   0   6  11       78.73       90.20      4.30 o 
   1   6  11      213.98      212.96      7.24 o 
   2   6  11       62.59       73.26      4.02 o 
   3   6  11       41.61       46.94      3.76 o 
   4   6  11        0.00        1.29      1.35 o 
   5   6  11        2.56        5.58      2.02 o 
  -5   7  11       25.03       25.79      3.49 o 
  -4   7  11       56.27       50.04      3.54 o 
  -3   7  11       77.54       79.56      4.58 o 
  -2   7  11       16.30       21.62      2.37 o 
  -1   7  11       24.20       24.88      2.54 o 
   0   7  11        9.85       11.30      1.95 o 
   1   7  11        1.23        0.75      1.34 o 
   2   7  11        0.67        4.57      1.77 o 
   3   7  11       30.42       26.06      2.87 o 
 -10   0  12        5.47        6.76      2.79 o 
  -9   0  12       75.81       75.11      6.94 o 
  -8   0  12       49.79       46.35      5.45 o 
  -7   0  12       22.12       28.40      5.02 o 
  -6   0  12       11.30       12.84      2.37 o 
  -5   0  12       71.93       69.04      4.33 o 
  -4   0  12        5.78        5.93      1.24 o 
  -3   0  12      730.80      686.10     14.89 o 
  -2   0  12     1176.22     1111.03     21.93 o 
  -1   0  12      941.89      952.64     18.36 o 
   0   0  12     1819.75     1765.39     32.98 o 
   1   0  12      733.17      741.67     15.02 o 
   2   0  12       11.31       13.40      2.88 o 
   3   0  12      122.25      122.63      5.12 o 
   4   0  12        0.25        0.86      0.97 o 
   5   0  12      241.23      260.62      7.59 o 
   6   0  12       24.24       29.66      2.53 o 
   7   0  12       97.87       92.17      6.23 o 
   8   0  12       36.44       40.18      6.73 o 
 -10   1  12        2.97       11.08      2.86 o 
  -9   1  12        3.45        6.43      2.09 o 
  -8   1  12       54.73       58.13      3.34 o 
  -7   1  12      152.83      162.78      5.51 o 
  -6   1  12      618.17      652.35     12.62 o 
  -5   1  12      192.75      181.91      5.08 o 
  -4   1  12      167.36      160.25      3.48 o 
  -3   1  12       40.98       44.88      1.69 o 
  -2   1  12       83.89       84.97      2.28 o 
  -1   1  12       32.73       37.64      1.48 o 
   0   1  12     1253.20     1227.49     30.07 o 
   1   1  12       17.60       16.85      2.14 o 
   2   1  12     1003.16      958.40     14.52 o 
   3   1  12      400.87      386.26      6.64 o 
   4   1  12      232.10      238.25      5.32 o 
   5   1  12      164.80      161.14      4.66 o 
   6   1  12      187.06      168.08      4.69 o 
   7   1  12        2.70        2.20      1.05 o 
   8   1  12        6.54        6.98      3.11 o 
 -10   2  12        8.78       12.55      2.81 o 
  -9   2  12       26.30       26.20      2.71 o 
  -8   2  12       15.28       14.87      1.99 o 
  -7   2  12        3.12        3.83      1.51 o 
  -6   2  12       11.30       15.66      2.49 o 
  -5   2  12      160.62      166.82      4.43 o 
  -4   2  12       20.00       29.89      1.55 o 
  -3   2  12      484.34      464.78      7.76 o 
  -2   2  12      511.15      494.20      7.70 o 
  -1   2  12      446.40      452.35      6.57 o 
   0   2  12      543.37      529.60      9.19 o 
   1   2  12      339.84      319.82      6.06 o 
   2   2  12       29.82       29.54      1.46 o 
   3   2  12        3.71        3.69      0.94 o 
   4   2  12       40.52       39.58      2.50 o 
   5   2  12      205.53      210.28      6.46 o 
   6   2  12       39.44       42.88      2.86 o 
   7   2  12       78.95       79.90      3.99 o 
   8   2  12        6.19        5.04      1.57 o 
  -9   3  12        6.98        9.41      2.19 o 
  -8   3  12        2.99        6.73      2.14 o 
  -7   3  12      119.58      112.65      4.46 o 
  -6   3  12       67.90       54.17      4.86 o 
  -5   3  12      186.53      170.16      3.92 o 
  -4   3  12      189.04      186.50      4.01 o 
  -3   3  12        0.66        2.87      0.74 o 
  -2   3  12        2.05        3.95      2.22 o 
  -1   3  12        0.00        0.80      1.01 o 
   0   3  12       84.61       88.43      3.35 o 
   1   3  12       48.67       52.60      2.80 o 
   2   3  12       74.78       74.78      3.14 o 
   3   3  12      222.45      216.40      6.53 o 
   4   3  12       71.75       72.23      3.43 o 
   5   3  12       59.29       69.26      3.47 o 
   6   3  12        4.06        5.68      1.65 o 
   7   3  12        0.13        2.75      3.51 o 
  -8   4  12        7.72       14.04      2.89 o 
  -7   4  12       10.04        9.78      1.84 o 
  -6   4  12       72.54       69.27      2.91 o 
  -5   4  12       42.62       37.15      2.16 o 
  -4   4  12       17.92       22.01      2.50 o 
  -3   4  12       36.90       36.86      2.40 o 
  -2   4  12      106.22      100.65      3.95 o 
  -1   4  12       26.18       26.01      2.14 o 
   0   4  12       30.47       28.95      2.24 o 
   1   4  12       65.92       62.81      3.87 o 
   2   4  12        1.76        4.13      1.86 o 
   3   4  12        0.10       -1.19      1.19 o 
   4   4  12       48.75       44.10      2.80 o 
   5   4  12       11.79       12.94      2.00 o 
   6   4  12        8.96        9.69      2.00 o 
   7   4  12       13.15       18.52      2.49 o 
  -7   5  12        6.22        2.13      2.61 o 
  -6   5  12       15.24       16.29      3.76 o 
  -5   5  12        4.51        3.33      1.45 o 
  -4   5  12       14.80       10.97      1.79 o 
  -3   5  12       17.89       16.54      2.08 o 
  -2   5  12       29.83       29.20      2.54 o 
  -1   5  12        0.93        0.43      1.05 o 
   0   5  12        0.91        4.78      2.13 o 
   1   5  12       41.72       35.58      2.60 o 
   2   5  12        5.45        5.88      1.72 o 
   3   5  12        6.00        7.75      3.36 o 
   4   5  12        0.27        0.46      1.23 o 
   5   5  12        1.41        1.79      1.52 o 
   6   5  12        7.81       12.31      2.30 o 
  -6   6  12        4.36        5.63      2.94 o 
  -5   6  12        6.69        9.59      2.53 o 
  -4   6  12        0.03        0.01      1.06 o 
  -3   6  12       37.66       33.81      2.65 o 
  -2   6  12        6.78        4.75      1.53 o 
  -1   6  12       30.53       27.86      2.67 o 
   0   6  12        2.27        0.06      1.23 o 
   1   6  12        3.74        4.84      1.71 o 
   2   6  12        0.93        1.71      1.37 o 
   3   6  12        3.28        5.63      2.61 o 
   4   6  12       15.31       16.20      2.25 o 
  -4   7  12        0.40        0.28      1.29 o 
  -3   7  12        0.09        2.04      1.51 o 
  -2   7  12        2.15        1.96      1.71 o 
  -1   7  12       11.87       17.91      2.70 o 
   0   7  12       10.77       13.30      2.48 o 
   1   7  12       11.16       12.67      2.26 o 
   2   7  12        0.50        0.08      1.31 o 
  -9   1  13        0.40        3.16      1.74 o 
  -8   1  13        9.48       13.70      2.32 o 
  -7   1  13        0.02       -0.49      1.18 o 
  -6   1  13       31.16       39.34      4.82 o 
  -5   1  13       12.26       13.19      1.16 o 
  -4   1  13       16.61       14.69      1.40 o 
  -3   1  13        2.87        3.35      0.89 o 
  -2   1  13        9.98        8.41      1.05 o 
  -1   1  13       21.48       19.93      1.56 o 
   0   1  13      113.95      125.65      2.77 o 
   1   1  13       65.87       59.98      1.73 o 
   2   1  13       44.38       40.07      2.49 o 
   3   1  13        1.30       -0.81      0.91 o 
   4   1  13        0.00       -0.23      0.76 o 
   5   1  13        0.08        0.02      0.98 o 
   6   1  13        0.04        0.28      1.02 o 
   7   1  13       14.73       14.65      2.47 o 
  -9   2  13        6.38        4.50      1.81 o 
  -8   2  13        0.53       -0.36      1.20 o 
  -7   2  13        0.31        1.55      1.29 o 
  -6   2  13        0.05       -0.34      1.00 o 
  -5   2  13        0.13        0.29      0.71 o 
  -4   2  13        9.86        9.09      1.09 o 
  -3   2  13        0.19       -0.23      0.61 o 
  -2   2  13        1.79        2.53      1.18 o 
  -1   2  13        5.77        6.54      1.11 o 
   0   2  13        7.69       10.18      1.89 o 
   1   2  13      217.80      203.99      4.61 o 
   2   2  13       28.25       26.72      2.20 o 
   3   2  13        7.75        7.02      1.43 o 
   4   2  13        1.13        1.51      1.13 o 
   5   2  13       89.91       81.85      3.79 o 
   6   2  13        0.64       -1.13      1.52 o 
   7   2  13        0.93        1.72      1.45 o 
  -9   3  13        6.37        7.50      3.25 o 
  -8   3  13       12.22       11.67      1.87 o 
  -7   3  13       34.83       30.44      2.59 o 
  -6   3  13       57.75       53.02      2.67 o 
  -5   3  13        1.17        1.60      0.87 o 
  -4   3  13       21.19       18.40      1.33 o 
  -3   3  13        7.06        7.04      1.94 o 
  -2   3  13       13.74       18.95      2.59 o 
  -1   3  13        6.95       10.33      1.43 o 
   0   3  13      125.53      138.64      4.61 o 
   1   3  13      139.34      129.90      4.82 o 
   2   3  13       19.41       21.75      1.92 o 
   3   3  13        0.77        0.29      1.61 o 
   4   3  13        8.57        6.96      1.71 o 
   5   3  13        7.02        6.84      1.66 o 
   6   3  13       11.31       14.60      2.31 o 
   7   3  13       35.13       28.69      2.73 o 
  -8   4  13        2.01        2.00      2.25 o 
  -7   4  13       26.42       25.02      4.01 o 
  -6   4  13        7.70       10.05      2.86 o 
  -5   4  13       90.34       92.30      3.84 o 
  -4   4  13        9.09       11.83      1.63 o 
  -3   4  13       76.91       77.13      3.53 o 
  -2   4  13       21.64       25.28      2.28 o 
  -1   4  13       17.95       22.46      2.09 o 
   0   4  13        7.62       13.39      1.76 o 
   1   4  13       64.91       74.08      3.60 o 
   2   4  13       82.28       87.94      4.16 o 
   3   4  13      100.73      109.78      4.45 o 
   4   4  13       27.97       32.14      2.97 o 
   5   4  13      134.76      141.12      6.01 o 
   6   4  13        6.58       12.33      2.20 o 
  -7   5  13      135.26      137.36     10.53 o 
  -6   5  13        9.98       17.35      6.51 o 
  -5   5  13       14.88       13.45      1.75 o 
  -4   5  13        0.05       -0.37      1.10 o 
  -3   5  13       14.65       24.12      3.28 o 
  -2   5  13       53.35       57.26      3.25 o 
  -1   5  13       17.55       19.98      2.13 o 
   0   5  13       52.00       53.11      3.24 o 
   1   5  13       15.82       19.44      2.33 o 
   2   5  13       15.47       21.10      2.40 o 
   3   5  13       17.94       21.29      2.66 o 
   4   5  13        0.08        2.41      2.87 o 
   5   5  13        5.23       10.41      2.11 o 
  -5   6  13       53.05       50.00      4.38 o 
  -4   6  13       34.81       38.01      3.23 o 
  -3   6  13       41.97       38.36      3.03 o 
  -2   6  13       59.18       59.02      3.74 o 
  -1   6  13       10.28       12.83      2.22 o 
   0   6  13        6.03        8.06      2.03 o 
   1   6  13        5.78        9.72      3.44 o 
   2   6  13       45.33       43.23      3.27 o 
   3   6  13       75.87       83.69      5.96 o 
  -1   7  13       35.28       36.34      3.29 o 
  -9   0  14       21.46       38.16      7.15 o 
  -8   0  14      125.58      112.22      7.05 o 
  -7   0  14      130.40      117.40      7.05 o 
  -6   0  14      154.72      157.82      7.92 o 
  -5   0  14      104.12      102.73      4.11 o 
  -4   0  14      325.53      327.34     10.28 o 
  -3   0  14       48.57       46.08      3.15 o 
  -2   0  14        3.24        6.34      1.54 o 
  -1   0  14       44.54       40.79      2.38 o 
   0   0  14       47.02       43.91      2.70 o 
   1   0  14     1617.99     1589.42     32.89 o 
   2   0  14       52.90       53.22      2.78 o 
   3   0  14      332.57      306.35      8.21 o 
   4   0  14      124.92      122.80      5.87 o 
   5   0  14      112.08       94.91      5.32 o 
   6   0  14        0.84        6.39      2.38 o 
   7   0  14       22.12       36.19      5.79 o 
  -9   1  14       32.42       37.16      3.44 o 
  -8   1  14       42.20       43.67      4.02 o 
  -7   1  14        7.33        9.82      1.75 o 
  -6   1  14        1.41        5.80      1.71 o 
  -5   1  14       92.31       87.97      2.85 o 
  -4   1  14      473.32      467.33      8.67 o 
  -3   1  14      103.97      110.67      3.39 o 
  -2   1  14      700.15      682.38     11.29 o 
  -1   1  14      584.67      555.20      8.91 o 
   0   1  14      187.61      186.88      3.72 o 
   1   1  14       79.29       80.56      3.76 o 
   2   1  14       94.98       89.04      2.90 o 
   3   1  14        0.03       -0.72      0.98 o 
   4   1  14        4.50        5.88      1.06 o 
   5   1  14       20.10       22.66      1.98 o 
   6   1  14       91.40       94.24      5.15 o 
   7   1  14       32.68       31.49      3.51 o 
  -9   2  14        6.96       10.56      2.14 o 
  -8   2  14       65.36       66.57      5.63 o 
  -7   2  14       79.06       77.14      3.90 o 
  -6   2  14       85.61       81.71      3.80 o 
  -5   2  14      133.51      129.41      3.62 o 
  -4   2  14      193.50      189.89      4.23 o 
  -3   2  14       89.31       89.03      2.83 o 
  -2   2  14        3.18        6.64      1.35 o 
  -1   2  14        0.65        2.68      1.77 o 
   0   2  14       32.01       33.04      2.61 o 
   1   2  14      425.50      435.14     10.98 o 
   2   2  14       42.61       44.79      2.74 o 
   3   2  14      235.55      236.97      7.13 o 
   4   2  14       43.65       48.74      2.72 o 
   5   2  14       23.00       23.17      2.28 o 
   6   2  14        2.83        6.90      2.63 o 
  -8   3  14        1.47        6.72      2.72 o 
  -7   3  14       45.25       42.72      3.19 o 
  -6   3  14       34.64       34.22      2.81 o 
  -5   3  14        7.92        9.08      1.44 o 
  -4   3  14       98.94       88.80      4.18 o 
  -3   3  14       90.34       92.38      3.84 o 
  -2   3  14      140.00      137.83      4.85 o 
  -1   3  14       88.84       97.32      3.93 o 
   0   3  14        0.06       -0.57      1.10 o 
   1   3  14      134.53      126.12      4.77 o 
   2   3  14        3.27        5.14      1.82 o 
   3   3  14        2.88        4.81      2.29 o 
   4   3  14        8.85       11.11      1.93 o 
   5   3  14       32.62       31.42      3.76 o 
   6   3  14       46.55       47.52      3.50 o 
  -7   4  14        1.53        2.12      2.36 o 
  -6   4  14       12.98       13.56      3.26 o 
  -5   4  14       14.99       14.84      2.31 o 
  -4   4  14       15.17       18.13      2.61 o 
  -3   4  14        8.22        8.28      1.54 o 
  -2   4  14        0.33       -0.19      1.45 o 
  -1   4  14        0.86       -0.20      1.03 o 
   0   4  14       31.39       32.14      2.73 o 
   1   4  14        2.55        5.75      2.25 o 
   2   4  14       13.76       14.16      2.83 o 
   3   4  14       72.01       71.79      4.45 o 
   4   4  14        2.01        6.15      2.81 o 
   5   4  14        8.77        9.53      1.92 o 
  -6   5  14        0.08        3.66      3.58 o 
  -5   5  14        8.69       12.37      2.71 o 
  -4   5  14        6.78        7.37      2.08 o 
  -3   5  14        5.92        3.93      1.69 o 
  -2   5  14        2.27        3.53      1.49 o 
  -1   5  14        1.23        1.66      1.77 o 
   0   5  14        8.58        8.80      1.98 o 
   1   5  14       30.22       34.57      3.00 o 
   2   5  14        0.63        0.57      1.38 o 
   3   5  14        7.86        6.38      1.90 o 
   4   5  14        5.09        5.21      1.75 o 
  -4   6  14        0.00        3.49      3.06 o 
  -3   6  14        0.00       -0.33      1.21 o 
  -2   6  14        1.64        1.20      1.45 o 
  -1   6  14        0.00       -0.96      1.42 o 
   0   6  14        0.12        9.25      4.74 o 
   1   6  14        7.54       14.30      3.83 o 
   2   6  14        5.57        7.74      2.62 o 
  -8   1  15        6.90        6.15      1.87 o 
  -7   1  15        9.92       11.81      2.09 o 
  -6   1  15        4.64        5.28      1.63 o 
  -5   1  15        0.02       -0.01      1.00 o 
  -4   1  15        2.20        3.32      1.00 o 
  -3   1  15       13.47       20.31      1.90 o 
  -2   1  15        0.08       -0.31      0.71 o 
  -1   1  15        0.03       -0.11      0.68 o 
   0   1  15       18.19       18.89      1.91 o 
   1   1  15       15.39       19.37      2.71 o 
   2   1  15        0.43        4.31      2.01 o 
   3   1  15        5.03        3.50      1.27 o 
   4   1  15        5.34        5.25      1.51 o 
   5   1  15        0.03        0.79      1.31 o 
   6   1  15        4.60        0.43      1.46 o 
  -8   2  15        7.93       11.73      4.04 o 
  -7   2  15        1.39        0.78      1.22 o 
  -6   2  15        0.74       -0.19      1.04 o 
  -5   2  15        4.14        1.93      0.86 o 
  -4   2  15       35.14       30.74      1.79 o 
  -3   2  15        9.29       11.14      1.97 o 
  -2   2  15        4.79        8.55      1.25 o 
  -1   2  15       37.94       35.54      2.59 o 
   0   2  15        1.31        5.56      3.23 o 
   1   2  15      238.69      236.15      6.87 o 
   2   2  15       15.09       13.06      1.74 o 
   3   2  15        1.58        1.27      1.23 o 
   4   2  15        6.93        9.58      1.81 o 
   5   2  15        0.93        0.51      1.19 o 
   6   2  15       21.04       20.34      2.89 o 
  -7   3  15       16.39       19.99      3.86 o 
  -6   3  15       13.76       22.39      6.98 o 
  -5   3  15        9.39       11.39      1.62 o 
  -4   3  15       66.97       70.45      3.38 o 
  -3   3  15        1.33        0.98      1.21 o 
  -2   3  15       20.95       24.01      3.40 o 
  -1   3  15        5.57        9.28      1.74 o 
   0   3  15       61.17       60.80      4.54 o 
   1   3  15        3.97        9.03      1.89 o 
   2   3  15       17.52       16.46      2.00 o 
   3   3  15       20.28       20.33      2.11 o 
   4   3  15       71.23       71.76      3.91 o 
   5   3  15        5.79        7.98      1.75 o 
  -7   4  15        2.77        3.02      2.51 o 
  -6   4  15        6.83       11.38      3.34 o 
  -5   4  15        0.17        0.80      1.55 o 
  -4   4  15        8.94        4.34      1.49 o 
  -3   4  15        3.64       11.05      4.48 o 
  -2   4  15       34.78       35.08      3.33 o 
  -1   4  15       16.44       18.63      2.25 o 
   0   4  15       43.35       47.31      4.79 o 
   1   4  15      116.66      120.33      5.27 o 
   2   4  15        1.26        5.20      2.35 o 
   3   4  15        0.46        2.66      1.44 o 
   4   4  15        0.03        2.52      1.65 o 
  -5   5  15       33.86       36.05      5.11 o 
  -4   5  15       67.75       56.03      3.45 o 
  -3   5  15       19.08       22.23      2.64 o 
  -2   5  15       24.99       25.12      2.51 o 
  -1   5  15        7.98       10.12      1.98 o 
   0   5  15       56.79       67.46      3.88 o 
   1   5  15        6.72        6.44      1.98 o 
   2   5  15       74.02       78.26      4.57 o 
   3   5  15       28.30       32.65      3.27 o 
  -2   6  15       53.17       56.34      4.11 o 
  -1   6  15       31.82       40.70      3.47 o 
  -8   0  16        7.45        7.06      2.59 o 
  -7   0  16        0.07       -0.17      1.64 o 
  -6   0  16        2.10        2.55      2.90 o 
  -5   0  16       49.05       44.29      3.38 o 
  -4   0  16        5.69        8.66      3.53 o 
  -3   0  16      270.43      226.24      7.54 o 
  -2   0  16      144.51      143.24      5.39 o 
  -1   0  16      296.76      287.54      8.56 o 
   0   0  16       52.80       57.95      3.29 o 
   1   0  16       79.35       69.75      4.91 o 
   2   0  16        0.39       -1.98      1.98 o 
   3   0  16       66.26       73.87      5.05 o 
   4   0  16        0.11       -0.68      2.30 o 
   5   0  16       47.70       49.99      6.56 o 
  -8   1  16        7.09        5.10      2.11 o 
  -7   1  16      185.30      188.81      7.16 o 
  -6   1  16       92.88       82.56      4.38 o 
  -5   1  16       84.80       75.03      2.82 o 
  -4   1  16       35.04       36.07      2.26 o 
  -3   1  16       15.49       17.09      1.77 o 
  -2   1  16        2.97        4.16      1.21 o 
  -1   1  16       33.93       33.15      2.03 o 
   0   1  16      145.28      137.17      4.16 o 
   1   1  16       44.13       48.88      2.40 o 
   2   1  16       85.11       77.52      3.24 o 
   3   1  16       35.79       33.47      3.72 o 
   4   1  16       79.27       79.94      8.02 o 
   5   1  16        0.37        2.22      1.78 o 
  -7   2  16        0.12       -1.41      2.41 o 
  -6   2  16        0.06       -0.05      1.39 o 
  -5   2  16       19.75       18.80      1.89 o 
  -4   2  16       33.54       32.84      2.24 o 
  -3   2  16      100.99       96.80      4.09 o 
  -2   2  16      105.35      106.34      4.22 o 
  -1   2  16       91.17       91.67      3.98 o 
   0   2  16      103.52      104.43      4.29 o 
   1   2  16        0.21        0.23      1.05 o 
   2   2  16        4.82        7.11      1.54 o 
   3   2  16       50.44       56.68      3.41 o 
   4   2  16       13.87       18.33      3.02 o 
   5   2  16       41.42       29.47      3.32 o 
  -7   3  16       20.80       22.88      4.10 o 
  -6   3  16       56.96       65.48      6.35 o 
  -5   3  16       49.82       48.20      4.34 o 
  -4   3  16       14.11       12.64      1.98 o 
  -3   3  16       17.05       33.42      5.33 o 
  -2   3  16        0.31        0.88      1.12 o 
  -1   3  16        3.08        0.71      1.33 o 
   0   3  16        7.01        9.81      2.21 o 
   1   3  16        1.80        4.93      2.47 o 
   2   3  16       63.13       61.18      3.42 o 
   3   3  16        0.94        0.14      1.49 o 
   4   3  16       26.11       25.68      2.77 o 
  -6   4  16       10.53       17.03      6.39 o 
  -5   4  16        0.04        2.13      2.35 o 
  -4   4  16       10.98        7.86      1.92 o 
  -3   4  16        1.48        2.11      1.57 o 
  -2   4  16       16.46       13.48      2.13 o 
  -1   4  16        0.87        1.84      1.38 o 
   0   4  16       77.04       81.60      4.42 o 
   1   4  16       18.78       15.51      2.32 o 
   2   4  16       16.58       13.98      2.11 o 
   3   4  16        3.06        2.09      1.46 o 
  -4   5  16        0.26        2.80      2.08 o 
  -3   5  16        3.17        2.58      1.56 o 
  -2   5  16        0.02       -0.60      1.36 o 
  -1   5  16        0.00        1.58      1.63 o 
   0   5  16        2.37        1.55      1.46 o 
   1   5  16        4.07        1.22      1.63 o 
  -7   1  17       10.19       16.12      2.99 o 
  -6   1  17        0.14       -0.41      1.54 o 
  -5   1  17        0.35       -0.23      1.21 o 
  -4   1  17        3.26        4.07      1.39 o 
  -3   1  17        0.20        3.54      1.62 o 
  -2   1  17        8.90       11.99      1.68 o 
  -1   1  17       15.19       20.23      1.96 o 
   0   1  17       20.03       21.19      2.56 o 
   1   1  17        3.00        6.37      2.40 o 
   2   1  17        1.45        1.57      1.62 o 
   3   1  17       12.69       16.92      2.34 o 
   4   1  17        0.42        2.66      4.30 o 
  -6   2  17       11.10       14.18      3.69 o 
  -5   2  17        6.69        1.53      2.81 o 
  -4   2  17        0.01        0.20      0.98 o 
  -3   2  17       57.57       50.58      3.12 o 
  -2   2  17        0.47        2.12      1.30 o 
  -1   2  17       23.03       30.21      2.50 o 
   0   2  17        8.47       12.23      1.93 o 
   1   2  17        2.22        3.15      1.38 o 
   2   2  17       16.60       18.92      2.28 o 
   3   2  17       32.94       38.29      3.88 o 
   4   2  17        1.93        1.78      1.87 o 
  -6   3  17       12.35       10.29      3.12 o 
  -5   3  17        0.14       -0.01      1.94 o 
  -4   3  17       17.61       20.69      2.18 o 
  -3   3  17        0.32       -0.24      1.07 o 
  -2   3  17       34.73       36.39      2.81 o 
  -1   3  17       76.52       83.59      4.55 o 
   0   3  17       40.47       38.72      2.91 o 
   1   3  17       12.38       15.80      2.16 o 
   2   3  17       17.29       14.45      2.16 o 
   3   3  17       13.65       19.66      4.13 o 
  -4   4  17       66.57       70.16      5.12 o 
  -3   4  17       60.11       62.68      4.11 o 
  -2   4  17       13.24       13.18      2.29 o 
  -1   4  17       15.86       17.41      2.41 o 
   0   4  17       10.79       17.83      2.46 o 
   1   4  17       72.97       72.66      4.25 o 
  -6   0  18       42.90       49.82      6.39 o 
  -5   0  18       11.89       11.58      3.75 o 
  -4   0  18        2.58        3.72      2.11 o 
  -3   0  18       16.92       13.88      2.49 o 
  -2   0  18       22.92       22.00      3.55 o 
  -1   0  18        6.34        4.48      2.16 o 
   0   0  18       99.81      108.21      7.16 o 
   1   0  18       58.27       57.82      7.15 o 
   2   0  18       65.34       71.79      9.28 o 
   3   0  18       16.01       16.44      5.36 o 
  -6   1  18        0.19        1.98      2.16 o 
  -5   1  18       13.89       13.87      2.99 o 
  -4   1  18       65.86       58.24      3.99 o 
  -3   1  18       10.81       13.48      2.35 o 
  -2   1  18       43.59       41.97      3.06 o 
  -1   1  18       37.32       45.85      3.42 o 
   0   1  18        0.13        2.26      2.37 o 
   1   1  18        0.60       -1.82      1.82 o 
   2   1  18       19.35       16.21      2.67 o 
   3   1  18        0.21        0.58      1.98 o 
  -5   2  18        4.06        1.03      2.43 o 
  -4   2  18       35.32       35.65      2.72 o 
  -3   2  18        4.53        3.43      1.56 o 
  -2   2  18        1.58        0.17      1.16 o 
  -1   2  18        2.48        0.67      1.22 o 
   0   2  18       12.81       13.88      2.06 o 
   1   2  18       66.01       69.66      5.10 o 
   2   2  18       18.48       19.15      3.17 o 
  -4   3  18       20.85       29.63      4.56 o 
  -3   3  18       13.76       13.20      2.63 o 
  -2   3  18       14.72       15.09      2.32 o 
  -1   3  18       34.51       36.96      2.98 o 
   0   3  18        2.59        1.35      1.45 o 
   1   3  18       11.17        9.47      2.58 o 
  -4   1  19        7.70       18.14      5.71 o 
  -3   1  19        1.80        2.69      1.85 o 
  -2   1  19        6.94        5.59      2.03 o 
  -1   1  19        1.13        2.98      1.72 o 
   0   1  19        1.47        0.80      1.59 o 
   1   1  19        4.99        1.04      3.36 o 
  -3   2  19        3.62        2.37      1.52 o 
  -2   2  19       18.74       15.83      3.23 o 
  -1   2  19       22.44       20.50      3.09 o 
   0   2  19       71.89       73.48      4.95 o 
                                                 
